# Supplementary material for: Topochemical synthesis of different polymorphs of polymers as a paradigm for tuning properties of polymers
Source: Nat Commun. 2020 Feb 13;11:865. doi: 10.1038/s41467-020-14733-y (PMC7018732; doi:10.1038/s41467-020-14733-y)
Supplement: Supplementary file 3 — Source Data [file 41467_2020_14733_MOESM3_ESM.xlsx]

## Sheet: Source Data Fig. 1d
Source Data Fig. 1d			DP-I			DP-II			DP-III
			19.9998	-0.01883		19.948	0.18188		21.1349	0.31806
			20.0009	-0.01834		19.9479	0.18175		21.1246	0.31772
			19.9996	-0.01786		19.9479	0.18162		21.1145	0.31737
			19.9997	-0.01754		19.9477	0.18149		21.1044	0.31702
			20.0002	-0.01723		19.9466	0.18136		21.0935	0.31666
			19.9996	-0.01691		19.9469	0.18123		21.0831	0.31631
			20.0008	-0.01643		19.9475	0.1811		21.073	0.31594
			20.0009	-0.01593		19.9477	0.18097		21.0627	0.31557
			20.0022	-0.01558		19.9482	0.18084		21.0524	0.31521
			20.003	-0.0152		19.949	0.18071		21.0405	0.31484
			20.0062	-0.01432		19.9501	0.18058		21.0299	0.31447
			20.0096	-0.00809		19.9507	0.18045		21.0188	0.3141
			20.0142	0.00647		19.9523	0.18032		21.0076	0.31373
			20.0198	0.02005		19.955	0.18019		20.9963	0.31334
			20.0239	0.03767		19.9568	0.18006		20.9849	0.31296
			20.0293	0.0569		19.961	0.17993		20.9738	0.31257
			20.0388	0.08557		19.9637	0.17981		20.9623	0.31218
			20.0486	0.11447		19.9686	0.17968		20.9499	0.31178
			20.0574	0.13415		19.9726	0.17955		20.9382	0.31137
			20.0657	0.15207		19.977	0.17943		20.9259	0.31097
			20.0741	0.16989		19.9832	0.17931		20.9133	0.31056
			20.0885	0.19774		19.9885	0.17919		20.9016	0.31014
			20.1029	0.22575		19.9951	0.17907		20.8891	0.30973
			20.1123	0.24304		20.002	0.17896		20.8767	0.30932
			20.1238	0.26206		20.0098	0.17885		20.8635	0.3089
			20.1339	0.27996		20.0175	0.17874		20.851	0.30848
			20.1507	0.3043		20.0252	0.17864		20.8383	0.30806
			20.167	0.328		20.0336	0.17853		20.8251	0.30763
			20.1795	0.34401		20.0434	0.17843		20.8121	0.3072
			20.1904	0.3585		20.051	0.17834		20.7994	0.30677
			20.2016	0.37078		20.0611	0.17824		20.7853	0.30634
			20.2198	0.38985		20.0702	0.17815		20.7727	0.30591
			20.2368	0.40632		20.08	0.17805		20.7589	0.30547
			20.2495	0.41617		20.0897	0.17796		20.7444	0.30503
			20.2615	0.42556		20.0985	0.17787		20.7307	0.30458
			20.2743	0.43421		20.1102	0.17779		20.7172	0.30414
			20.2934	0.4456		20.121	0.1777		20.704	0.30368
			20.3128	0.45634		20.1313	0.17761		20.6888	0.30323
			20.3249	0.46216		20.1416	0.17753		20.6745	0.30277
			20.3381	0.46733		20.1532	0.17745		20.6594	0.30231
			20.3508	0.47248		20.1645	0.17737		20.6451	0.30184
			20.3707	0.47983		20.1751	0.17729		20.6301	0.30136
			20.3914	0.48544		20.1855	0.17721		20.6159	0.30088
			20.4049	0.48903		20.1982	0.17714		20.601	0.3004
			20.4183	0.49134		20.2099	0.17706		20.5858	0.29991
			20.4323	0.49391		20.222	0.17699		20.571	0.29943
			20.4527	0.49824		20.2343	0.17692		20.5563	0.29895
			20.4732	0.50065		20.2466	0.17685		20.5417	0.29847
			20.4876	0.50243		20.2592	0.17679		20.5261	0.298
			20.5012	0.50418		20.2719	0.17673		20.5129	0.29753
			20.516	0.5057		20.284	0.17667		20.4994	0.29707
			20.5377	0.50703		20.2969	0.17661		20.487	0.29662
			20.5583	0.5076		20.31	0.17655		20.4754	0.2962
			20.5738	0.5077		20.3221	0.17649		20.4641	0.29582
			20.5874	0.50785		20.3362	0.17644		20.455	0.2955
			20.6018	0.50793		20.3486	0.17639		20.4453	0.29507
			20.6242	0.5078		20.3616	0.17634		20.438	0.2948
			20.646	0.5064		20.3758	0.17629		20.4304	0.29527
			20.6609	0.50548		20.3879	0.17624		20.4244	0.29712
			20.6762	0.50475		20.4014	0.1762		20.4199	0.30051
			20.6911	0.50388		20.4165	0.17616		20.4159	0.3055
			20.7133	0.50244		20.4293	0.17612		20.4129	0.31226
			20.7356	0.50135		20.4431	0.17608		20.4105	0.32048
			20.7505	0.50058		20.4571	0.17605		20.4091	0.33007
			20.7664	0.49985		20.4713	0.17602		20.4087	0.33913
			20.7813	0.49901		20.485	0.17599		20.4089	0.34787
			20.8041	0.49743		20.5006	0.17596		20.4091	0.35564
			20.8272	0.49568		20.514	0.17593		20.4101	0.36359
			20.8421	0.49437		20.5281	0.17591		20.4119	0.37183
			20.8581	0.49296		20.542	0.17589		20.4151	0.37904
			20.8733	0.49165		20.557	0.17587		20.4172	0.38591
			20.8969	0.4896		20.5726	0.17586		20.4203	0.39348
			20.9185	0.48731		20.5864	0.17585		20.4248	0.40048
			20.9349	0.48568		20.6015	0.17584		20.4289	0.40696
			20.9504	0.48414		20.6152	0.17583		20.4331	0.41297
			20.9658	0.48272		20.6304	0.17582		20.4386	0.41827
			20.9896	0.48018		20.6461	0.17582		20.4426	0.42356
			21.0123	0.47702		20.6597	0.17582		20.4483	0.42876
			21.0284	0.47458		20.6753	0.17583		20.4538	0.43415
			21.0441	0.47186		20.6897	0.17584		20.4592	0.43835
			21.0596	0.46882		20.7053	0.17585		20.466	0.4423
			21.0835	0.46428		20.7206	0.17586		20.4734	0.4462
			21.1065	0.4597		20.7348	0.17588		20.4804	0.45009
			21.1228	0.45679		20.7508	0.1759		20.4871	0.45416
			21.1385	0.45383		20.7654	0.17592		20.4947	0.45695
			21.1543	0.45055		20.7803	0.17594		20.5026	0.46047
			21.1696	0.44733		20.7973	0.17597		20.5113	0.46328
			21.1939	0.44283		20.8113	0.17599		20.5201	0.46603
			21.2178	0.43857		20.8265	0.17602		20.5289	0.46882
			21.2334	0.43605		20.8426	0.17605		20.5377	0.47135
			21.2485	0.43335		20.8575	0.17609		20.5464	0.47407
			21.2655	0.43087		20.873	0.17613		20.5564	0.47638
			21.29	0.42701		20.8879	0.17617		20.5663	0.47825
			21.3142	0.42346		20.9034	0.17621		20.5766	0.48007
			21.3297	0.42093		20.9187	0.17625		20.586	0.48166
			21.3453	0.41853		20.9347	0.1763		20.5966	0.48331
			21.3611	0.4165		20.9498	0.17635		20.6069	0.48478
			21.3854	0.41353		20.9657	0.17641		20.6181	0.48627
			21.4093	0.41037		20.981	0.17646		20.6284	0.48742
			21.425	0.40854		20.9958	0.17652		20.6398	0.48837
			21.4409	0.40656		21.0121	0.17659		20.6507	0.48948
			21.4576	0.40449		21.0268	0.17666		20.6632	0.49056
			21.4812	0.40128		21.0423	0.17672		20.6743	0.49162
			21.5061	0.39841		21.0586	0.17679		20.6859	0.49262
			21.5211	0.39678		21.0739	0.17686		20.6971	0.4934
			21.5382	0.39496		21.0893	0.17694		20.71	0.49409
			21.5543	0.39302		21.1057	0.17702		20.7212	0.49477
			21.5777	0.39055		21.1208	0.1771		20.7333	0.49535
			21.6022	0.38831		21.1369	0.17719		20.7454	0.49584
			21.6187	0.38679		21.1518	0.17728		20.7586	0.49632
			21.6333	0.38533		21.167	0.17737		20.7717	0.49674
			21.6499	0.38396		21.183	0.17747		20.7839	0.49713
			21.6741	0.382		21.1996	0.17756		20.7967	0.49749
			21.6986	0.38012		21.2145	0.17766		20.8098	0.4978
			21.7146	0.37888		21.2301	0.17776		20.8219	0.49809
			21.7309	0.37778		21.2463	0.17786		20.8357	0.49834
			21.7477	0.37675		21.2619	0.17797		20.8482	0.49854
			21.7719	0.37539		21.2777	0.17807		20.8625	0.49872
			21.7964	0.37409		21.2929	0.17818		20.8753	0.49886
			21.8119	0.37321		21.3087	0.17829		20.8894	0.499
			21.8287	0.37231		21.3247	0.17841		20.9016	0.49913
			21.8445	0.37147		21.3405	0.17853		20.9156	0.49927
			21.8697	0.37036		21.3559	0.17865		20.9292	0.49941
			21.8938	0.3693		21.3721	0.17877		20.9431	0.49954
			21.9099	0.36859		21.388	0.17889		20.956	0.49967
			21.9262	0.36794		21.4041	0.17902		20.9703	0.49981
			21.9426	0.36729		21.4196	0.17915		20.9838	0.49994
			21.967	0.36636		21.4359	0.17928		20.9985	0.50006
			21.9912	0.3655		21.4515	0.17941		21.0125	0.50019
			22.0079	0.36488		21.4672	0.17955		21.0254	0.50032
			22.0243	0.36426		21.4825	0.17969		21.0404	0.50045
			22.0399	0.36369		21.499	0.17984		21.0547	0.50057
			22.0653	0.36286		21.5139	0.17998		21.0688	0.50069
			22.0898	0.3621		21.5312	0.18013		21.0833	0.50081
			22.1059	0.36164		21.5466	0.18028		21.0977	0.50093
			22.1228	0.3612		21.5622	0.18043		21.1118	0.50105
			22.1388	0.36077		21.5782	0.18059		21.1269	0.50117
			22.164	0.36018		21.5934	0.18075		21.14	0.50129
			22.1885	0.35959		21.6103	0.18091		21.1553	0.5014
			22.2047	0.35919		21.6253	0.18107		21.1694	0.50151
			22.2207	0.35876		21.6423	0.18123		21.1842	0.50163
			22.2372	0.35833		21.6574	0.1814		21.1986	0.50174
			22.2625	0.35776		21.6737	0.18156		21.2133	0.50185
			22.2865	0.35721		21.6896	0.18172		21.2282	0.50196
			22.304	0.35683		21.7061	0.18189		21.2426	0.50207
			22.3199	0.35645		21.7216	0.18206		21.2566	0.50217
			22.3358	0.35607		21.7379	0.18223		21.2716	0.50228
			22.3608	0.35549		21.7539	0.1824		21.2858	0.50238
			22.3852	0.35489		21.7697	0.18257		21.3005	0.50249
			22.4011	0.35449		21.7858	0.18275		21.3152	0.50259
			22.4193	0.35408		21.8016	0.18293		21.3301	0.50269
			22.4347	0.35368		21.8178	0.18311		21.3442	0.5028
			22.4586	0.35307		21.834	0.18329		21.359	0.5029
			22.4837	0.35246		21.85	0.18348		21.3749	0.50299
			22.5005	0.35206		21.866	0.18367		21.3898	0.50309
			22.5161	0.35165		21.8827	0.18386		21.4052	0.50319
			22.5333	0.35124		21.8979	0.18405		21.4195	0.50329
			22.5577	0.35064		21.9146	0.18425		21.435	0.50338
			22.5825	0.35003		21.9306	0.18445		21.45	0.50348
			22.5989	0.34963		21.9462	0.18465		21.4656	0.50357
			22.6156	0.34923		21.9617	0.18485		21.4812	0.50367
			22.6315	0.34884		21.9785	0.18505		21.4957	0.50376
			22.6564	0.34824		21.9944	0.18525		21.5114	0.50385
			22.6815	0.34765		22.0102	0.18545		21.5267	0.50394
			22.6972	0.34725		22.0266	0.18565		21.5417	0.50403
			22.7133	0.34687		22.0434	0.18585		21.5571	0.50412
			22.7299	0.34649		22.0599	0.18606		21.572	0.50421
			22.7544	0.34592		22.0758	0.18626		21.5867	0.5043
			22.7793	0.34535		22.0918	0.18647		21.6021	0.50439
			22.7957	0.34498		22.107	0.18667		21.6166	0.50448
			22.8131	0.34461		22.1242	0.18688		21.632	0.50457
			22.8299	0.34425		22.1395	0.18709		21.6473	0.50465
			22.8454	0.34389		22.1568	0.1873		21.6614	0.50474
			22.8701	0.34335		22.1711	0.18751		21.6775	0.50482
			22.8947	0.34281		22.1884	0.18772		21.6919	0.50491
			22.9108	0.34246		22.2048	0.18793		21.7072	0.50499
			22.9273	0.34211		22.2202	0.18814		21.7235	0.50508
			22.9435	0.34176		22.2367	0.18836		21.7372	0.50516
			22.9687	0.34125		22.2532	0.18857		21.7536	0.50525
			22.9931	0.34074		22.2688	0.18879		21.7685	0.50533
			23.0095	0.34041		22.2858	0.189		21.7839	0.50542
			23.0263	0.34008		22.3015	0.18921		21.7993	0.5055
			23.0419	0.33975		22.3179	0.18943		21.8147	0.50558
			23.068	0.33927		22.3339	0.18964		21.831	0.50567
			23.0921	0.33879		22.35	0.18985		21.8462	0.50575
			23.1081	0.33848		22.367	0.19007		21.8601	0.50584
			23.1255	0.33817		22.3829	0.19028		21.8754	0.50593
			23.1423	0.33787		22.3991	0.1905		21.8916	0.50602
			23.1675	0.33742		22.4147	0.19071		21.9071	0.50611
			23.1913	0.33697		22.4316	0.19093		21.9219	0.5062
			23.2081	0.33668		22.4476	0.19115		21.9372	0.50629
			23.2248	0.33639		22.464	0.19136		21.9533	0.50639
			23.2424	0.33611		22.4794	0.19158		21.9684	0.50648
			23.2669	0.33568		22.4959	0.1918		21.9839	0.50658
			23.2917	0.33527		22.5127	0.19202		21.9999	0.50667
			23.3081	0.335		22.5292	0.19224		22.0148	0.50677
			23.3241	0.33473		22.5454	0.19246		22.0313	0.50687
			23.3407	0.33446		22.5615	0.19268		22.0452	0.50696
			23.3658	0.33407		22.5777	0.19289		22.0621	0.50706
			23.3905	0.33368		22.5942	0.19311		22.078	0.50716
			23.4069	0.33342		22.6103	0.19333		22.093	0.50727
			23.4235	0.33317		22.6257	0.19355		22.1083	0.50737
			23.4401	0.33292		22.6426	0.19377		22.1239	0.50748
			23.4648	0.33255		22.6586	0.19399		22.1389	0.50759
			23.4895	0.33218		22.6748	0.19421		22.1553	0.5077
			23.5066	0.33194		22.6917	0.19443		22.1696	0.50781
			23.5234	0.33169		22.708	0.19466		22.1859	0.50792
			23.5388	0.33146		22.7247	0.19488		22.2013	0.50804
			23.5642	0.3311		22.7405	0.1951		22.2162	0.50815
			23.5894	0.33076		22.7569	0.19533		22.2328	0.50827
			23.6053	0.33053		22.7734	0.19555		22.2488	0.5084
			23.6221	0.3303		22.7898	0.19577		22.263	0.50852
			23.6391	0.33007		22.8051	0.19599		22.2796	0.50865
			23.6635	0.32974		22.822	0.19621		22.2948	0.50878
			23.689	0.32941		22.8386	0.19644		22.31	0.50892
			23.7044	0.32919		22.8544	0.19666		22.327	0.50905
			23.7216	0.32897		22.8722	0.19689		22.3428	0.50919
			23.7377	0.32876		22.8875	0.19711		22.3572	0.50933
			23.763	0.32844		22.9039	0.19734		22.3734	0.50947
			23.7875	0.32813		22.9208	0.19756		22.3895	0.50961
			23.8044	0.32793		22.9366	0.19778		22.4047	0.50976
			23.821	0.32772		22.9535	0.198		22.4205	0.5099
			23.8377	0.32752		22.9702	0.19822		22.4364	0.51006
			23.8621	0.32722		22.9858	0.19844		22.4516	0.51021
			23.8872	0.32692		23.0015	0.19865		22.4672	0.51036
			23.9038	0.32672		23.0179	0.19887		22.4831	0.51052
			23.9198	0.32653		23.034	0.19908		22.4997	0.51068
			23.9366	0.32634		23.0503	0.1993		22.5144	0.51084
			23.9615	0.32605		23.0673	0.19951		22.5297	0.511
			23.9855	0.32577		23.0842	0.19972		22.5454	0.51117
			24.0033	0.32559		23.0998	0.19993		22.5619	0.51134
			24.019	0.3254		23.1165	0.20014		22.577	0.51151
			24.0356	0.32522		23.1324	0.20035		22.5924	0.51169
			24.0601	0.32495		23.1495	0.20056		22.6089	0.51186
			24.0853	0.32468		23.1659	0.20076		22.6247	0.51205
			24.1016	0.32451		23.1809	0.20097		22.6419	0.51223
			24.1185	0.32433		23.1992	0.20118		22.6569	0.51242
			24.1344	0.32416		23.2155	0.20139		22.6717	0.51262
			24.1602	0.32391		23.2315	0.20159		22.6885	0.51282
			24.1844	0.32366		23.2472	0.2018		22.7047	0.51302
			24.2021	0.32349		23.2634	0.202		22.721	0.51322
			24.2177	0.32333		23.282	0.20221		22.7359	0.51342
			24.2341	0.32317		23.297	0.20241		22.7523	0.51362
			24.2597	0.32293		23.3136	0.20261		22.7687	0.51383
			24.284	0.32269		23.3303	0.20281		22.7844	0.51403
			24.3009	0.32254		23.3463	0.20301		22.8	0.51424
			24.3178	0.32238		23.3624	0.20321		22.8158	0.51445
			24.3341	0.32223		23.3792	0.20341		22.8324	0.51466
			24.3591	0.32201		23.3963	0.20361		22.8475	0.51487
			24.3839	0.32179		23.4119	0.20381		22.8631	0.51508
			24.4002	0.32165		23.428	0.20401		22.8794	0.51528
			24.4168	0.3215		23.4457	0.20421		22.8949	0.51549
			24.4335	0.32136		23.462	0.20441		22.9114	0.51571
			24.4583	0.32116		23.4786	0.20461		22.9257	0.51592
			24.4836	0.32095		23.4947	0.20481		22.942	0.51614
			24.4998	0.32081		23.5117	0.205		22.9582	0.51635
			24.5169	0.32068		23.5284	0.2052		22.9744	0.51656
			24.533	0.32055		23.5448	0.2054		22.9905	0.51678
			24.5499	0.32042		23.5608	0.2056		23.006	0.51699
			24.5745	0.32022		23.5774	0.2058		23.0223	0.51721
			24.5996	0.32003		23.5945	0.206		23.0382	0.51742
			24.6161	0.3199		23.6108	0.20619		23.0545	0.51764
			24.6327	0.31978		23.6265	0.20639		23.0701	0.51786
			24.6488	0.31966		23.6437	0.20659		23.0865	0.51808
			24.674	0.31947		23.6605	0.20679		23.1022	0.51829
			24.6991	0.31929		23.6773	0.20699		23.1181	0.51851
			24.7154	0.31918		23.6935	0.20718		23.1335	0.51872
			24.7327	0.31906		23.7092	0.20738		23.1497	0.51894
			24.7481	0.31894		23.7265	0.20757		23.1667	0.51917
			24.7738	0.31877		23.7426	0.20777		23.1822	0.51939
			24.7993	0.31861		23.7593	0.20796		23.1994	0.51962
			24.8145	0.3185		23.7755	0.20815		23.2157	0.51985
			24.8325	0.31839		23.7923	0.20834		23.2312	0.52008
			24.8481	0.31828		23.8088	0.20854		23.2478	0.5203
			24.8733	0.31812		23.8247	0.20873		23.2631	0.52053
			24.8983	0.31796		23.8423	0.20892		23.2797	0.52076
			24.9155	0.31786		23.8583	0.20911		23.2953	0.52098
			24.9318	0.31776		23.8756	0.20931		23.3115	0.52121
			24.9474	0.31765		23.8915	0.2095		23.3271	0.52143
			24.9733	0.3175		23.9078	0.20969		23.3448	0.52166
			24.9984	0.31736		23.9243	0.20988		23.3594	0.52188
			25.0143	0.31726		23.941	0.21007		23.3755	0.52211
			25.0311	0.31717		23.9585	0.21027		23.3922	0.52233
			25.0478	0.31707		23.9739	0.21046		23.4089	0.52255
			25.0731	0.31693		23.9901	0.21064		23.4232	0.52277
			25.0982	0.31679		24.0071	0.21083		23.4399	0.523
			25.1143	0.3167		24.0238	0.21102		23.4564	0.52322
			25.1312	0.31661		24.0407	0.21121		23.4725	0.52344
			25.1482	0.31653		24.0565	0.2114		23.4888	0.52366
			25.1724	0.31639		24.0729	0.21159		23.5041	0.52388
			25.1978	0.31626		24.0897	0.21178		23.5208	0.5241
			25.2138	0.31618		24.1065	0.21197		23.538	0.52431
			25.2302	0.3161		24.1231	0.21216		23.554	0.52453
			25.2472	0.31601		24.1401	0.21235		23.5692	0.52475
			25.2717	0.31589		24.1557	0.21254		23.586	0.52496
			25.2981	0.31577		24.1725	0.21273		23.602	0.52517
			25.314	0.31568		24.1892	0.21292		23.6176	0.52539
			25.3306	0.3156		24.2056	0.21311		23.6344	0.5256
			25.3472	0.31553		24.2221	0.2133		23.6501	0.52581
			25.3717	0.31541		24.2386	0.21349		23.6671	0.52602
			25.3966	0.31529		24.2551	0.21368		23.6832	0.52623
			25.4134	0.31522		24.2713	0.21387		23.6995	0.52644
			25.43	0.31514		24.2888	0.21406		23.7149	0.52665
			25.4469	0.31507		24.3045	0.21425		23.732	0.52686
			25.4716	0.31496		24.3209	0.21444		23.7472	0.52706
			25.4958	0.31485		24.338	0.21463		23.7642	0.52727
			25.5133	0.31478		24.3535	0.21482		23.7794	0.52748
			25.5295	0.3147		24.3709	0.21501		23.7958	0.52768
			25.5467	0.31463		24.3879	0.2152		23.8111	0.52789
			25.5708	0.31453		24.4042	0.21539		23.8277	0.52809
			25.5957	0.31443		24.4206	0.21559		23.8438	0.52829
			25.6129	0.31436		24.4374	0.21578		23.8608	0.5285
			25.6294	0.31429		24.4541	0.21597		23.8757	0.5287
			25.6453	0.31423		24.4702	0.21616		23.8918	0.52889
			25.6709	0.31413		24.4875	0.21635		23.9084	0.52909
			25.6957	0.31404		24.5034	0.21654		23.9248	0.52929
			25.7129	0.31397		24.5204	0.21673		23.9411	0.52949
			25.7284	0.31391		24.5367	0.21692		23.9576	0.52968
			25.7459	0.31385		24.5534	0.21711		23.9745	0.52988
			25.7703	0.31376		24.5707	0.2173		23.9912	0.53008
			25.796	0.31367		24.5865	0.21749		24.0081	0.53027
			25.8115	0.31361		24.6036	0.21768		24.0235	0.53047
			25.8289	0.31355		24.6198	0.21787		24.0404	0.53067
			25.8453	0.3135		24.6367	0.21806		24.0563	0.53087
			25.8698	0.31341		24.6535	0.21825		24.0729	0.53106
			25.8942	0.31333		24.67	0.21844		24.0903	0.53126
			25.9117	0.31328		24.6867	0.21863		24.1058	0.53146
			25.9287	0.31323		24.7023	0.21882		24.1221	0.53165
			25.9456	0.31317		24.7192	0.21901		24.1385	0.53185
			25.9698	0.3131		24.7357	0.2192		24.1545	0.53204
			25.9951	0.31302		24.7519	0.21939		24.1714	0.53224
			26.011	0.31297		24.7687	0.21957		24.1876	0.53243
			26.0286	0.31292		24.7853	0.21976		24.2039	0.53262
			26.0439	0.31288		24.8022	0.21995		24.2199	0.53281
			26.0691	0.31281		24.8195	0.22014		24.2358	0.533
			26.0943	0.31274		24.8359	0.22032		24.2519	0.53319
			26.1111	0.31269		24.8523	0.22051		24.2688	0.53338
			26.1279	0.31265		24.8686	0.22069		24.284	0.53357
			26.1443	0.3126		24.8851	0.22088		24.3012	0.53376
			26.1686	0.31254		24.9024	0.22106		24.3174	0.53395
			26.1944	0.31247		24.9188	0.22125		24.3339	0.53413
			26.2105	0.31243		24.9351	0.22143		24.35	0.53432
			26.2273	0.31239		24.9521	0.22161		24.3666	0.53451
			26.2435	0.31235		24.9679	0.2218		24.3831	0.53469
			26.261	0.31231		24.9845	0.22198		24.3989	0.53487
			26.2857	0.31225		25.0016	0.22217		24.416	0.53506
			26.3108	0.31219		25.0186	0.22235		24.4319	0.53524
			26.3267	0.31215		25.0344	0.22253		24.4483	0.53542
			26.3442	0.31212		25.0511	0.22271		24.4645	0.5356
			26.3604	0.31208		25.0681	0.2229		24.4803	0.53578
			26.3857	0.31203		25.0853	0.22308		24.4979	0.53596
			26.4099	0.31197		25.1018	0.22326		24.5131	0.53614
			26.4269	0.31194		25.1176	0.22344		24.5304	0.53632
			26.4439	0.31191		25.1342	0.22362		24.5469	0.5365
			26.4599	0.31187		25.1515	0.2238		24.5627	0.53668
			26.4854	0.31183		25.1681	0.22398		24.5793	0.53685
			26.5107	0.31178		25.1843	0.22415		24.5957	0.53703
			26.5262	0.31175		25.2015	0.22433		24.6126	0.53721
			26.544	0.31172		25.2171	0.22451		24.6291	0.53738
			26.5598	0.31169		25.235	0.22469		24.6459	0.53756
			26.5847	0.31164		25.2511	0.22486		24.6619	0.53773
			26.6098	0.3116		25.2677	0.22504		24.6776	0.5379
			26.6262	0.31157		25.2838	0.22522		24.6947	0.53807
			26.6436	0.31154		25.3009	0.22539		24.7101	0.53825
			26.6593	0.31152		25.3172	0.22557		24.7271	0.53842
			26.6852	0.31148		25.3344	0.22574		24.7441	0.53859
			26.7097	0.31144		25.351	0.22592		24.7601	0.53876
			26.7264	0.31141		25.3663	0.22609		24.7769	0.53893
			26.7424	0.31138		25.3834	0.22627		24.7938	0.5391
			26.7596	0.31136		25.4001	0.22644		24.8097	0.53926
			26.784	0.31132		25.4163	0.22661		24.8254	0.53943
			26.8093	0.31128		25.4332	0.22679		24.8429	0.5396
			26.8253	0.31126		25.4501	0.22696		24.8588	0.53977
			26.8425	0.31123		25.4666	0.22713		24.875	0.53993
			26.8593	0.31121		25.4826	0.2273		24.8915	0.5401
			26.8841	0.31118		25.5005	0.22747		24.9076	0.54026
			26.9092	0.31114		25.5165	0.22764		24.9245	0.54043
			26.9252	0.31112		25.533	0.22781		24.9406	0.54059
			26.942	0.3111		25.5506	0.22798		24.9579	0.54075
			26.9589	0.31108		25.5662	0.22815		24.9735	0.54091
			26.9837	0.31105		25.5833	0.22832		24.9904	0.54108
			27.0087	0.31102		25.6004	0.22848		25.0069	0.54124
			27.0249	0.311		25.6166	0.22865		25.0231	0.5414
			27.0425	0.31098		25.6332	0.22882		25.0403	0.54156
			27.0588	0.31096		25.6501	0.22898		25.0564	0.54172
			27.0839	0.31094		25.666	0.22915		25.0732	0.54188
			27.1091	0.31091		25.6822	0.22932		25.0895	0.54204
			27.127	0.31089		25.6987	0.22948		25.1056	0.54219
			27.1432	0.31088		25.7163	0.22964		25.1217	0.54235
			27.1603	0.31086		25.7332	0.22981		25.1393	0.54251
			27.1848	0.31084		25.75	0.22997		25.1551	0.54266
			27.2082	0.31082		25.7655	0.23013		25.1723	0.54282
			27.2255	0.3108		25.7817	0.2303		25.1879	0.54297
			27.2431	0.31079		25.7988	0.23046		25.2042	0.54313
			27.2595	0.31078		25.8155	0.23062		25.2213	0.54328
			27.2841	0.31076		25.832	0.23078		25.238	0.54343
			27.3093	0.31074		25.8485	0.23094		25.2539	0.54359
			27.3261	0.31073		25.8651	0.2311		25.2708	0.54374
			27.3422	0.31072		25.8818	0.23125		25.2873	0.54389
			27.3584	0.3107		25.8984	0.23141		25.3032	0.54404
			27.3842	0.31069		25.9147	0.23157		25.3209	0.54419
			27.4091	0.31067		25.9322	0.23172		25.3378	0.54434
			27.4263	0.31066		25.9485	0.23188		25.3536	0.54449
			27.4427	0.31064		25.9639	0.23203		25.3701	0.54464
			27.4582	0.31063		25.9817	0.23219		25.3876	0.54478
			27.484	0.31061		25.9975	0.23234		25.4041	0.54493
			27.5093	0.3106		26.015	0.23249		25.4203	0.54507
			27.5257	0.31058		26.0316	0.23265		25.4367	0.54522
			27.5423	0.31057		26.0484	0.2328		25.4536	0.54536
			27.5585	0.31056		26.064	0.23295		25.47	0.54551
			27.5841	0.31054		26.0803	0.2331		25.4864	0.54565
			27.6096	0.31052		26.0974	0.23325		25.5045	0.54579
			27.625	0.31051		26.1139	0.2334		25.5206	0.54593
			27.6418	0.3105		26.1303	0.23355		25.5371	0.54607
			27.659	0.31049		26.1469	0.2337		25.5533	0.54621
			27.684	0.31047		26.1642	0.23385		25.5695	0.54635
			27.709	0.31045		26.1806	0.234		25.5859	0.54649
			27.7255	0.31044		26.1976	0.23415		25.6032	0.54662
			27.743	0.31042		26.2134	0.2343		25.6199	0.54676
			27.7589	0.31041		26.231	0.23444		25.6355	0.54689
			27.784	0.31039		26.2477	0.23459		25.6525	0.54703
			27.8085	0.31037		26.264	0.23474		25.6685	0.54716
			27.8252	0.31036		26.281	0.23488		25.6858	0.54729
			27.8415	0.31035		26.297	0.23503		25.7017	0.54742
			27.8587	0.31033		26.3138	0.23517		25.7185	0.54755
			27.8835	0.31031		26.3311	0.23532		25.7354	0.54768
			27.9077	0.31029		26.3478	0.23546		25.7522	0.54781
			27.9245	0.31028		26.3653	0.2356		25.7678	0.54793
			27.9407	0.31027		26.3808	0.23575		25.7844	0.54806
			27.9577	0.31025		26.3972	0.23589		25.8002	0.54818
			27.9741	0.31024		26.4143	0.23603		25.8176	0.54831
			27.9998	0.31022		26.4314	0.23617		25.8334	0.54843
			28.0234	0.3102		26.4483	0.23631		25.8508	0.54855
			28.0406	0.31018		26.4643	0.23645		25.867	0.54867
			28.0574	0.31017		26.48	0.23658		25.8839	0.54879
			28.0735	0.31016		26.4977	0.23672		25.9008	0.54891
			28.0994	0.31014		26.515	0.23686		25.9165	0.54903
			28.1243	0.31012		26.5315	0.23699		25.9335	0.54914
			28.1412	0.31011		26.5479	0.23713		25.95	0.54926
			28.1576	0.3101		26.5648	0.23726		25.9667	0.54937
			28.1744	0.31008		26.5822	0.2374		25.9838	0.54949
			28.1988	0.31007		26.5979	0.23753		25.9996	0.5496
			28.2251	0.31005		26.6154	0.23766		26.016	0.54971
			28.2414	0.31004		26.6312	0.23779		26.0329	0.54982
			28.2581	0.31003		26.6473	0.23793		26.0503	0.54993
			28.2743	0.31002		26.6653	0.23806		26.0665	0.55004
			28.2996	0.31001		26.6813	0.23819		26.0829	0.55014
			28.3245	0.30999		26.6984	0.23832		26.0999	0.55025
			28.3409	0.30999		26.7136	0.23844		26.117	0.55036
			28.3587	0.30998		26.7313	0.23857		26.1329	0.55046
			28.3739	0.30997		26.7479	0.2387		26.1499	0.55057
			28.3998	0.30996		26.764	0.23883		26.1664	0.55067
			28.4248	0.30996		26.7804	0.23895		26.1825	0.55077
			28.4412	0.30995		26.7976	0.23908		26.1995	0.55087
			28.4577	0.30995		26.8137	0.2392		26.2168	0.55097
			28.4752	0.30994		26.8309	0.23933		26.2331	0.55107
			28.4999	0.30993		26.8478	0.23945		26.2499	0.55117
			28.5245	0.30993		26.8645	0.23957		26.2658	0.55127
			28.5403	0.30992		26.8806	0.23969		26.283	0.55136
			28.5579	0.30992		26.8977	0.23981		26.2996	0.55146
			28.574	0.30991		26.9134	0.23993		26.3158	0.55156
			28.5996	0.30991		26.9311	0.24005		26.3331	0.55165
			28.6248	0.3099		26.9473	0.24017		26.3489	0.55174
			28.641	0.30989		26.9643	0.24029		26.3667	0.55183
			28.6574	0.30989		26.9814	0.2404		26.3827	0.55192
			28.6751	0.30989		26.9976	0.24052		26.3994	0.55201
			28.6993	0.30988		27.0138	0.24063		26.4156	0.5521
			28.7244	0.30987		27.0304	0.24075		26.4329	0.55219
			28.7414	0.30987		27.047	0.24086		26.4489	0.55228
			28.7575	0.30986		27.0635	0.24097		26.4659	0.55237
			28.7747	0.30986		27.08	0.24109		26.482	0.55245
			28.7996	0.30985		27.0973	0.2412		26.4986	0.55254
			28.8252	0.30984		27.1132	0.24131		26.5149	0.55262
			28.8408	0.30984		27.1306	0.24142		26.5314	0.5527
			28.8587	0.30983		27.147	0.24153		26.5483	0.55278
			28.8757	0.30983		27.1639	0.24164		26.5656	0.55287
			28.8999	0.30982		27.1803	0.24175		26.581	0.55295
			28.9253	0.30981		27.197	0.24185		26.5978	0.55302
			28.9406	0.30981		27.2138	0.24196		26.6142	0.5531
			28.958	0.3098		27.2301	0.24207		26.6315	0.55318
			28.9742	0.30979		27.2462	0.24217		26.6492	0.55326
			28.9993	0.30979		27.2634	0.24227		26.6653	0.55333
			29.0239	0.30978		27.2801	0.24238		26.6824	0.55341
			29.0415	0.30977		27.2972	0.24248		26.6985	0.55348
			29.0571	0.30977		27.3141	0.24258		26.7155	0.55356
			29.073	0.30976		27.3303	0.24268		26.7322	0.55363
			29.0987	0.30975		27.347	0.24278		26.7495	0.5537
			29.1245	0.30974		27.3645	0.24288		26.7664	0.55377
			29.1407	0.30974		27.3793	0.24298		26.7827	0.55384
			29.1571	0.30973		27.3968	0.24308		26.7998	0.55391
			29.1732	0.30972		27.4129	0.24318		26.8178	0.55398
			29.1984	0.30971		27.4306	0.24327		26.8334	0.55405
			29.223	0.30971		27.4462	0.24337		26.8505	0.55412
			29.2402	0.3097		27.4638	0.24347		26.8665	0.55419
			29.257	0.30969		27.4799	0.24356		26.883	0.55425
			29.274	0.30969		27.4969	0.24366		26.9001	0.55432
			29.2988	0.30968		27.5132	0.24375		26.9162	0.55438
			29.324	0.30967		27.5298	0.24384		26.933	0.55444
			29.3414	0.30967		27.5463	0.24393		26.9495	0.55451
			29.3571	0.30966		27.563	0.24402		26.9662	0.55457
			29.3738	0.30966		27.5796	0.24411		26.9829	0.55463
			29.399	0.30965		27.5961	0.2442		26.9998	0.55469
			29.4236	0.30965		27.6132	0.24429		27.0159	0.55475
			29.4409	0.30964		27.6299	0.24438		27.0324	0.55481
			29.457	0.30964		27.6465	0.24447		27.0501	0.55487
			29.4739	0.30964		27.6634	0.24455		27.0659	0.55493
			29.4989	0.30963		27.6803	0.24464		27.0833	0.55498
			29.524	0.30963		27.6965	0.24473		27.1002	0.55504
			29.5404	0.30963		27.7133	0.24481		27.1165	0.55509
			29.557	0.30963		27.73	0.2449		27.1333	0.55515
			29.5737	0.30963		27.7465	0.24498		27.1499	0.5552
			29.5988	0.30963		27.7633	0.24506		27.1651	0.55525
			29.624	0.30962		27.7798	0.24514		27.1831	0.5553
			29.6405	0.30962		27.7972	0.24523		27.2001	0.55535
			29.6567	0.30962		27.8139	0.24531		27.2173	0.5554
			29.6739	0.30962		27.8305	0.24539		27.2325	0.55545
			29.6908	0.30962		27.8472	0.24547		27.25	0.5555
			29.7157	0.30962		27.8632	0.24555		27.2666	0.55555
			29.7401	0.30962		27.8799	0.24562		27.284	0.55559
			29.7568	0.30962		27.8961	0.2457		27.3002	0.55564
			29.7743	0.30962		27.9136	0.24578		27.3172	0.55568
			29.7918	0.30962		27.9301	0.24585		27.3342	0.55573
			29.8154	0.30962		27.9459	0.24593		27.3499	0.55577
			29.8404	0.30962		27.9633	0.24601		27.3675	0.55581
			29.8573	0.30962		27.9798	0.24608		27.3839	0.55586
			29.8744	0.30962		27.997	0.24615		27.3999	0.5559
			29.891	0.30962		28.0133	0.24623		27.4174	0.55594
			29.9156	0.30962		28.0302	0.2463		27.4344	0.55598
			29.941	0.30962		28.0467	0.24637		27.4498	0.55602
			29.9569	0.30962		28.0635	0.24644		27.4676	0.55606
			29.9748	0.30962		28.08	0.24651		27.4846	0.5561
			29.9902	0.30962		28.0963	0.24658		27.5002	0.55613
			30.0162	0.30962		28.1132	0.24665		27.5172	0.55617
			30.0408	0.30962		28.1297	0.24672		27.5341	0.5562
			30.0569	0.30962		28.1463	0.24679		27.551	0.55624
			30.0737	0.30962		28.1634	0.24686		27.5675	0.55627
			30.0899	0.30962		28.1801	0.24693		27.5854	0.55631
			30.1154	0.30962		28.1963	0.24699		27.6009	0.55634
			30.1403	0.30962		28.213	0.24706		27.618	0.55637
			30.1568	0.30962		28.2306	0.24713		27.6344	0.55641
			30.1738	0.30962		28.2466	0.24719		27.6509	0.55644
			30.1903	0.30962		28.2624	0.24726		27.668	0.55647
			30.2153	0.30961		28.2801	0.24732		27.6843	0.5565
			30.2407	0.30961		28.2974	0.24738		27.7011	0.55653
			30.257	0.30961		28.3132	0.24745		27.7179	0.55655
			30.274	0.30961		28.3296	0.24751		27.7346	0.55658
			30.2902	0.3096		28.3471	0.24757		27.7512	0.55661
			30.3156	0.3096		28.3629	0.24763		27.7683	0.55664
			30.3407	0.3096		28.3799	0.24769		27.7847	0.55666
			30.3565	0.3096		28.3963	0.24775		27.8024	0.55669
			30.374	0.30959		28.4128	0.24781		27.8189	0.55671
			30.3911	0.30959		28.4302	0.24787		27.8348	0.55674
			30.4155	0.30959		28.4465	0.24793		27.8511	0.55676
			30.4408	0.30959		28.4636	0.24799		27.8685	0.55679
			30.4583	0.30959		28.4804	0.24804		27.8837	0.55681
			30.474	0.30958		28.497	0.2481		27.9016	0.55684
			30.4904	0.30958		28.5144	0.24816		27.9178	0.55686
			30.5153	0.30958		28.5301	0.24821		27.9349	0.55688
			30.5402	0.30958		28.5461	0.24827		27.9518	0.5569
			30.5569	0.30957		28.5635	0.24832		27.9685	0.55693
			30.5737	0.30957		28.5804	0.24838		27.9855	0.55695
			30.5909	0.30957		28.5967	0.24843		28.0008	0.55697
			30.6156	0.30957		28.6131	0.24848		28.019	0.55699
			30.6403	0.30956		28.6294	0.24854		28.0364	0.55701
			30.6568	0.30956		28.647	0.24859		28.0523	0.55703
			30.6741	0.30956		28.6633	0.24864		28.0702	0.55705
			30.6902	0.30956		28.6804	0.24869		28.0873	0.55707
			30.7155	0.30955		28.697	0.24874		28.1032	0.55709
			30.7394	0.30955		28.7128	0.24879		28.12	0.55711
			30.7567	0.30954		28.7302	0.24884		28.1371	0.55713
			30.7736	0.30954		28.7464	0.24889		28.1537	0.55714
			30.7903	0.30954		28.7627	0.24894		28.1703	0.55716
			30.8151	0.30953		28.7808	0.24899		28.1871	0.55718
			30.841	0.30952		28.7971	0.24904		28.2035	0.55719
			30.8571	0.30952		28.8136	0.24909		28.2209	0.55721
			30.8733	0.30951		28.8295	0.24914		28.2372	0.55723
			30.8903	0.30951		28.8464	0.24918		28.2539	0.55724
			30.9156	0.3095		28.8637	0.24923		28.2704	0.55726
			30.9403	0.3095		28.8803	0.24928		28.2874	0.55727
			30.9573	0.3095		28.8962	0.24932		28.3043	0.55729
			30.9741	0.30949		28.9131	0.24937		28.3207	0.5573
			30.9902	0.30949		28.9299	0.24942		28.3375	0.55732
			31.0157	0.30948		28.9466	0.24946		28.3543	0.55733
			31.0403	0.30948		28.9625	0.24951		28.3716	0.55734
			31.0568	0.30947		28.9791	0.24955		28.3874	0.55735
			31.074	0.30947		28.9967	0.24959		28.4049	0.55735
			31.0904	0.30947		29.0127	0.24964		28.4213	0.55736
			31.1151	0.30946		29.0291	0.24968		28.4381	0.55736
			31.14	0.30945		29.0465	0.24972		28.4544	0.55736
			31.1579	0.30945		29.0637	0.24977		28.471	0.55736
			31.1737	0.30945		29.0796	0.24981		28.4887	0.55736
			31.1905	0.30944		29.0963	0.24985		28.5045	0.55736
			31.2149	0.30944		29.1133	0.24989		28.5218	0.55736
			31.2403	0.30943		29.1295	0.24993		28.5385	0.55736
			31.2572	0.30943		29.1468	0.24997		28.5551	0.55736
			31.2731	0.30943		29.1631	0.25001		28.5721	0.55736
			31.2907	0.30942		29.1788	0.25005		28.5886	0.55736
			31.3152	0.30942		29.1964	0.25009		28.6049	0.55736
			31.341	0.30942		29.2131	0.25013		28.6221	0.55735
			31.3571	0.30941		29.2301	0.25017		28.6392	0.55735
			31.3733	0.30941		29.2465	0.25021		28.656	0.55735
			31.3903	0.3094		29.2634	0.25024		28.6729	0.55735
			31.4063	0.3094		29.2799	0.25028		28.6893	0.55735
			31.4315	0.3094		29.2968	0.25032		28.7058	0.55734
			31.4563	0.30939		29.3148	0.25036		28.7229	0.55734
			31.4734	0.30939		29.3307	0.25039		28.7399	0.55734
			31.4909	0.30939		29.3475	0.25043		28.7562	0.55734
			31.507	0.30938		29.3645	0.25046		28.773	0.55734
			31.5318	0.30938		29.3809	0.2505		28.7899	0.55734
			31.5562	0.30937		29.3978	0.25053		28.8066	0.55734
			31.5728	0.30937		29.4144	0.25057		28.8229	0.55734
			31.5896	0.30937		29.431	0.2506		28.8397	0.55734
			31.6071	0.30937		29.4478	0.25064		28.8567	0.55734
			31.6317	0.30936		29.4645	0.25067		28.8724	0.55734
			31.6572	0.30936		29.4815	0.2507		28.8899	0.55734
			31.6737	0.30936		29.4979	0.25074		28.907	0.55735
			31.6898	0.30935		29.5139	0.25077		28.923	0.55735
			31.7072	0.30935		29.5314	0.2508		28.941	0.55735
			31.7324	0.30935		29.5474	0.25083		28.957	0.55735
			31.7566	0.30935		29.5646	0.25086		28.9735	0.55736
			31.7737	0.30934		29.5813	0.25089		28.9905	0.55736
			31.79	0.30934		29.598	0.25093		29.0075	0.55737
			31.807	0.30934		29.6142	0.25096		29.024	0.55737
			31.832	0.30934		29.6313	0.25098		29.0404	0.55738
			31.8571	0.30934		29.6478	0.25101		29.0578	0.55738
			31.8738	0.30934		29.6642	0.25104		29.0739	0.55739
			31.8902	0.30933		29.6814	0.25107		29.0918	0.55739
			31.9073	0.30933		29.6982	0.2511		29.1082	0.5574
			31.931	0.30933		29.7147	0.25113		29.1244	0.55741
			31.9566	0.30933		29.7311	0.25115		29.1424	0.55742
			31.9733	0.30933		29.7482	0.25118		29.1587	0.55742
			31.9899	0.30932		29.7644	0.25121		29.176	0.55743
			32.0068	0.30932		29.7809	0.25123		29.1918	0.55744
			32.0316	0.30932		29.7976	0.25126		29.2091	0.55745
			32.0568	0.30932		29.8144	0.25129		29.2254	0.55746
			32.0734	0.30932		29.8312	0.25131		29.242	0.55747
			32.0908	0.30931		29.8472	0.25134		29.2583	0.55748
			32.1064	0.30931		29.8649	0.25136		29.2746	0.55749
			32.1318	0.30931		29.8809	0.25139		29.2925	0.5575
			32.1564	0.30931		29.8974	0.25141		29.3081	0.55751
			32.1733	0.30931		29.9146	0.25144		29.3241	0.55752
			32.1897	0.30931		29.9308	0.25146		29.3424	0.55753
			32.2068	0.30931		29.9476	0.25149		29.3583	0.55754
			32.2319	0.3093		29.9652	0.25151		29.376	0.55755
			32.2576	0.3093		29.9812	0.25154		29.3923	0.55756
			32.2735	0.3093		29.9979	0.25156		29.409	0.55758
			32.29	0.3093		30.0154	0.25158		29.4264	0.55759
			32.3065	0.3093		30.0312	0.2516		29.443	0.5576
			32.3322	0.3093		30.0478	0.25163		29.4602	0.55761
			32.3565	0.3093		30.064	0.25165		29.4768	0.55762
			32.3734	0.3093		30.0813	0.25167		29.4942	0.55763
			32.3898	0.3093		30.0981	0.25169		29.5108	0.55765
			32.4068	0.3093		30.115	0.25172		29.5268	0.55766
			32.432	0.3093		30.1319	0.25174		29.5439	0.55767
			32.4567	0.3093		30.1476	0.25176		29.5613	0.55769
			32.4743	0.3093		30.1644	0.25178		29.5776	0.5577
			32.4904	0.3093		30.1818	0.2518		29.5935	0.55771
			32.5061	0.3093		30.1977	0.25182		29.6108	0.55773
			32.5321	0.3093		30.2153	0.25184		29.6284	0.55774
			32.5562	0.3093		30.2319	0.25186		29.6443	0.55775
			32.5739	0.3093		30.2475	0.25188		29.6605	0.55777
			32.5898	0.3093		30.265	0.2519		29.6778	0.55778
			32.6068	0.3093		30.2813	0.25192		29.6953	0.5578
			32.6317	0.3093		30.2982	0.25194		29.7115	0.55781
			32.6566	0.3093		30.315	0.25196		29.7284	0.55783
			32.6732	0.3093		30.3313	0.25198		29.7451	0.55784
			32.6905	0.3093		30.3474	0.252		29.7615	0.55785
			32.7068	0.3093		30.3652	0.25201		29.7781	0.55787
			32.732	0.3093		30.3819	0.25203		29.7946	0.55788
			32.7575	0.3093		30.398	0.25205		29.812	0.5579
			32.7739	0.3093		30.4144	0.25207		29.8282	0.55791
			32.7906	0.3093		30.4315	0.25209		29.8453	0.55793
			32.8068	0.3093		30.4479	0.2521		29.8616	0.55794
			32.8319	0.3093		30.4657	0.25212		29.8785	0.55795
			32.8574	0.3093		30.4815	0.25214		29.8956	0.55797
			32.8728	0.3093		30.4983	0.25215		29.9128	0.55798
			32.8899	0.30929		30.5154	0.25217		29.9292	0.558
			32.9068	0.30929		30.5317	0.25219		29.9455	0.55801
			32.9318	0.30929		30.548	0.2522		29.9622	0.55802
			32.9566	0.30929		30.565	0.25222		29.9791	0.55804
			32.9742	0.30928		30.5819	0.25223		29.9958	0.55805
			32.9895	0.30928		30.5988	0.25225		30.0124	0.55806
			33.0069	0.30928		30.6148	0.25226		30.0293	0.55808
			33.0323	0.30927		30.6323	0.25228		30.0457	0.55809
			33.0558	0.30927		30.6483	0.25229		30.0625	0.5581
			33.0736	0.30927		30.665	0.25231		30.0803	0.55812
			33.0908	0.30926		30.682	0.25232		30.096	0.55813
			33.1064	0.30926		30.6988	0.25233		30.1131	0.55814
			33.1238	0.30926		30.7155	0.25235		30.1296	0.55816
			33.1487	0.30925		30.7316	0.25236		30.1471	0.55817
			33.1731	0.30924		30.7487	0.25237		30.1639	0.55818
			33.1894	0.30924		30.7649	0.25239		30.18	0.5582
			33.2067	0.30924		30.7813	0.2524		30.1972	0.55821
			33.2233	0.30923		30.7986	0.25241		30.2135	0.55822
			33.2482	0.30923		30.8154	0.25242		30.2297	0.55823
			33.2732	0.30922		30.8316	0.25244		30.2474	0.55825
			33.2899	0.30922		30.8486	0.25245		30.2626	0.55826
			33.3065	0.30922		30.8657	0.25246		30.2808	0.55827
			33.3229	0.30921		30.8819	0.25247		30.2965	0.55829
			33.3481	0.30921		30.8988	0.25248		30.3137	0.5583
			33.3736	0.3092		30.9156	0.25249		30.3306	0.55831
			33.3903	0.3092		30.932	0.25251		30.3475	0.55832
			33.4064	0.30919		30.9492	0.25252		30.364	0.55834
			33.423	0.30919		30.9658	0.25253		30.3806	0.55835
			33.4479	0.30919		30.9825	0.25254		30.398	0.55836
			33.4741	0.30918		30.9993	0.25255		30.4149	0.55838
			33.4904	0.30918		31.0157	0.25256		30.4307	0.55839
			33.5071	0.30918		31.0319	0.25257		30.4472	0.5584
			33.5231	0.30917		31.0491	0.25258		30.4653	0.55842
			33.5479	0.30917		31.0656	0.25259		30.4814	0.55843
			33.5729	0.30917		31.0826	0.25259		30.4986	0.55844
			33.5896	0.30916		31.0994	0.2526		30.5147	0.55846
			33.6064	0.30916		31.1159	0.25261		30.5318	0.55847
			33.6234	0.30916		31.1327	0.25262		30.5476	0.55848
			33.6484	0.30916		31.1486	0.25263		30.5649	0.5585
			33.6738	0.30916		31.1654	0.25264		30.5811	0.55851
			33.6901	0.30915		31.1824	0.25265		30.5982	0.55852
			33.7067	0.30915		31.1989	0.25266		30.6149	0.55854
			33.7233	0.30915		31.2158	0.25267		30.6317	0.55855
			33.7488	0.30915		31.2322	0.25268		30.6485	0.55856
			33.7734	0.30915		31.2491	0.25268		30.6644	0.55857
			33.7895	0.30915		31.2655	0.25269		30.682	0.55859
			33.8067	0.30914		31.2822	0.2527		30.6977	0.5586
			33.8231	0.30914		31.299	0.25271		30.7149	0.55861
			33.8479	0.30914		31.3159	0.25272		30.7316	0.55863
			33.8737	0.30914		31.3324	0.25272		30.748	0.55864
			33.8898	0.30914		31.3495	0.25273		30.7653	0.55865
			33.9075	0.30914		31.3658	0.25274		30.782	0.55867
			33.9235	0.30914		31.382	0.25275		30.7995	0.55868
			33.9479	0.30914		31.3996	0.25276		30.816	0.5587
			33.9735	0.30914		31.4159	0.25276		30.8328	0.55871
			33.9904	0.30914		31.4329	0.25277		30.8496	0.55872
			34.0065	0.30913		31.4486	0.25278		30.866	0.55874
			34.0239	0.30913		31.4659	0.25278		30.8839	0.55875
			34.0485	0.30913		31.4824	0.25279		30.9002	0.55877
			34.0746	0.30913		31.499	0.2528		30.9178	0.55878
			34.0902	0.30913		31.5163	0.2528		30.9346	0.55879
			34.1069	0.30913		31.5329	0.25281		30.9511	0.55881
			34.123	0.30913		31.5492	0.25282		30.9678	0.55882
			34.1486	0.30913		31.5665	0.25282		30.9844	0.55884
			34.1734	0.30912		31.5819	0.25283		31.0004	0.55885
			34.1901	0.30912		31.5987	0.25284		31.0178	0.55887
			34.2066	0.30912		31.6164	0.25284		31.0335	0.55888
			34.2229	0.30912		31.6326	0.25285		31.0514	0.55889
			34.2483	0.30912		31.6495	0.25285		31.0678	0.55891
			34.2739	0.30912		31.6659	0.25286		31.0837	0.55892
			34.2903	0.30911		31.6821	0.25286		31.1003	0.55893
			34.3064	0.30911		31.6996	0.25287		31.1173	0.55895
			34.3232	0.30911		31.7162	0.25287		31.1349	0.55896
			34.3483	0.3091		31.7326	0.25288		31.151	0.55897
			34.373	0.3091		31.7494	0.25288		31.1666	0.55899
			34.3894	0.3091		31.7662	0.25289		31.184	0.559
			34.4073	0.30909		31.7822	0.25289		31.2008	0.55901
			34.4237	0.30909		31.7996	0.25289		31.2181	0.55902
			34.4488	0.30908		31.8157	0.2529		31.234	0.55904
			34.4739	0.30908		31.8326	0.2529		31.2511	0.55905
			34.4912	0.30907		31.8492	0.25291		31.2686	0.55906
			34.5077	0.30907		31.8656	0.25291		31.2852	0.55907
			34.5241	0.30906		31.8825	0.25291		31.3014	0.55909
			34.5493	0.30906		31.899	0.25292		31.3179	0.5591
			34.5742	0.30905		31.9161	0.25292		31.3355	0.55911
			34.5901	0.30905		31.9328	0.25292		31.3517	0.55912
			34.6068	0.30905		31.9493	0.25292		31.3692	0.55913
			34.624	0.30904		31.9659	0.25293		31.3851	0.55915
			34.6486	0.30904		31.9833	0.25293		31.4017	0.55916
			34.6737	0.30904		31.9992	0.25293		31.4192	0.55917
			34.6903	0.30903		32.0156	0.25294		31.4356	0.55918
			34.7065	0.30903		32.0327	0.25294		31.4519	0.55919
			34.7231	0.30903		32.049	0.25294		31.4695	0.5592
			34.7483	0.30902		32.0659	0.25294		31.4859	0.55922
			34.7734	0.30901		32.0829	0.25295		31.5026	0.55923
			34.7903	0.30901		32.0994	0.25295		31.5189	0.55924
			34.807	0.30901		32.1162	0.25295		31.5357	0.55925
			34.8239	0.309		32.1328	0.25295		31.5525	0.55926
			34.8403	0.309		32.1497	0.25296		31.5699	0.55927
			34.8653	0.30899		32.1658	0.25296		31.5856	0.55929
			34.8898	0.30899		32.1827	0.25296		31.6026	0.5593
			34.9073	0.30898		32.2001	0.25296		31.6196	0.55931
			34.9236	0.30898		32.2165	0.25297		31.6362	0.55932
			34.9401	0.30897		32.2339	0.25297		31.653	0.55933
			34.9652	0.30897		32.2508	0.25297		31.6694	0.55934
			34.9908	0.30896		32.2664	0.25297		31.6863	0.55935
			35.0067	0.30896		32.2833	0.25298		31.7034	0.55937
			35.0231	0.30896		32.3018	0.25298		31.72	0.55938
			35.0403	0.30895		32.317	0.25298		31.7369	0.55939
			35.065	0.30895		32.3334	0.25298		31.7531	0.5594
			35.0905	0.30895		32.3514	0.25299		31.7701	0.55941
			35.108	0.30894		32.3678	0.25299		31.7871	0.55942
			35.123	0.30894		32.3846	0.25299		31.8034	0.55943
			35.1399	0.30894		32.4005	0.25299		31.8209	0.55944
			35.166	0.30894		32.4176	0.253		31.8371	0.55946
			35.1901	0.30893		32.4341	0.253		31.8534	0.55947
			35.2072	0.30893		32.4511	0.253		31.8698	0.55948
			35.2224	0.30893		32.4681	0.253		31.8871	0.55949
			35.241	0.30893		32.4847	0.25301		31.904	0.5595
			35.2651	0.30893		32.5013	0.25301		31.9205	0.55951
			35.2901	0.30893		32.5177	0.25301		31.937	0.55952
			35.3069	0.30893		32.5338	0.25302		31.9536	0.55953
			35.3233	0.30893		32.5509	0.25302		31.9698	0.55954
			35.3405	0.30893		32.5679	0.25302		31.9867	0.55955
			35.3659	0.30893		32.5844	0.25302		32.0037	0.55956
			35.3903	0.30892		32.6011	0.25302		32.0197	0.55957
			35.4077	0.30892		32.6174	0.25303		32.0362	0.55958
			35.4233	0.30892		32.6346	0.25303		32.0528	0.55959
			35.4409	0.30892		32.6515	0.25303		32.0699	0.55959
			35.4653	0.30892		32.668	0.25303		32.087	0.5596
			35.4901	0.30892		32.684	0.25303		32.1039	0.55961
			35.5067	0.30892		32.7009	0.25304		32.1203	0.55962
			35.5242	0.30892		32.7172	0.25304		32.1372	0.55963
			35.5404	0.30892		32.7346	0.25304		32.1542	0.55964
			35.5652	0.30892		32.7515	0.25304		32.1718	0.55965
			35.5902	0.30892		32.7678	0.25304		32.1877	0.55966
			35.6069	0.30892		32.7845	0.25304		32.2058	0.55967
			35.6234	0.30892		32.8008	0.25304		32.2221	0.55968
			35.6398	0.30892		32.8175	0.25304		32.2387	0.55969
			35.6656	0.30891		32.8343	0.25304		32.2555	0.5597
			35.6903	0.30891		32.8506	0.25305		32.2729	0.55971
			35.7072	0.30891		32.8681	0.25305		32.289	0.55972
			35.724	0.30891		32.8842	0.25305		32.3061	0.55973
			35.741	0.30891		32.9011	0.25305		32.3224	0.55974
			35.766	0.30891		32.9178	0.25305		32.3394	0.55975
			35.7904	0.3089		32.9346	0.25305		32.3559	0.55976
			35.8072	0.3089		32.9509	0.25305		32.3727	0.55977
			35.8237	0.3089		32.9673	0.25304		32.389	0.55978
			35.8402	0.3089		32.9847	0.25304		32.4055	0.55979
			35.866	0.3089		33.0015	0.25304		32.4226	0.5598
			35.89	0.3089		33.018	0.25304		32.4394	0.55981
			35.9072	0.3089		33.0346	0.25304		32.4556	0.55982
			35.9236	0.3089		33.0513	0.25304		32.4728	0.55983
			35.941	0.30889		33.0677	0.25304		32.4906	0.55985
			35.9654	0.30889		33.085	0.25304		32.5067	0.55986
			35.991	0.30889		33.1007	0.25304		32.523	0.55987
			36.0068	0.30889		33.1184	0.25304		32.5399	0.55988
			36.0235	0.30889		33.1344	0.25304		32.5564	0.5599
			36.0408	0.30889		33.1507	0.25304		32.5735	0.55991
			36.0655	0.30888		33.1683	0.25304		32.5892	0.55992
			36.0909	0.30888		33.1841	0.25304		32.6065	0.55994
			36.1075	0.30888		33.2008	0.25303		32.6242	0.55995
			36.1239	0.30888		33.2181	0.25303		32.6407	0.55996
			36.1403	0.30887		33.2347	0.25303		32.6569	0.55998
			36.1656	0.30887		33.2502	0.25303		32.6733	0.55999
			36.1902	0.30887		33.2682	0.25303		32.6898	0.56001
			36.2072	0.30887		33.2849	0.25303		32.7068	0.56003
			36.2236	0.30886		33.3006	0.25303		32.7239	0.56004
			36.2405	0.30886		33.3174	0.25302		32.7404	0.56006
			36.2651	0.30886		33.3342	0.25302		32.7573	0.56008
			36.2901	0.30885		33.3507	0.25302		32.7741	0.5601
			36.3078	0.30885		33.3682	0.25302		32.7909	0.56012
			36.324	0.30885		33.3843	0.25302		32.8072	0.56013
			36.3407	0.30884		33.4005	0.25301		32.8245	0.56015
			36.3656	0.30884		33.4181	0.25301		32.8402	0.56018
			36.39	0.30884		33.4346	0.25301		32.857	0.5602
			36.4074	0.30883		33.4511	0.25301		32.8743	0.56022
			36.424	0.30883		33.4679	0.253		32.8917	0.56024
			36.4407	0.30883		33.4849	0.253		32.9078	0.56026
			36.4657	0.30882		33.5015	0.253		32.9246	0.56029
			36.4909	0.30882		33.5179	0.253		32.942	0.56031
			36.5071	0.30882		33.5353	0.25299		32.9582	0.56033
			36.5236	0.30882		33.551	0.25299		32.974	0.56036
			36.5406	0.30881		33.5681	0.25299		32.9913	0.56038
			36.557	0.30881		33.5851	0.25299		33.0078	0.56041
			36.5832	0.30881		33.6011	0.25298		33.0245	0.56044
			36.6077	0.30881		33.619	0.25298		33.0412	0.56046
			36.6246	0.30881		33.6349	0.25298		33.0583	0.56049
			36.6407	0.30881		33.6515	0.25297		33.0751	0.56052
			36.6577	0.30881		33.6684	0.25297		33.0919	0.56055
			36.683	0.3088		33.6842	0.25297		33.1091	0.56057
			36.708	0.3088		33.7017	0.25296		33.1266	0.5606
			36.7227	0.3088		33.7177	0.25296		33.1429	0.56063
			36.7415	0.3088		33.7353	0.25296		33.1589	0.56066
			36.7576	0.3088		33.7513	0.25295		33.1756	0.56069
			36.7828	0.3088		33.769	0.25295		33.1934	0.56072
			36.8071	0.30879		33.785	0.25294		33.2098	0.56076
			36.8244	0.30879		33.802	0.25294		33.2258	0.56079
			36.8411	0.30879		33.8183	0.25294		33.2433	0.56082
			36.8574	0.30879		33.8351	0.25293		33.2601	0.56085
			36.8824	0.30878		33.8519	0.25293		33.2758	0.56089
			36.9076	0.30878		33.8683	0.25292		33.2927	0.56092
			36.9243	0.30878		33.8846	0.25292		33.3101	0.56096
			36.9408	0.30878		33.9018	0.25291		33.3266	0.56099
			36.9567	0.30877		33.9174	0.25291		33.3424	0.56103
			36.9821	0.30877		33.9341	0.25291		33.359	0.56106
			37.0068	0.30877		33.9518	0.2529		33.3759	0.5611
			37.0241	0.30876		33.9693	0.2529		33.3923	0.56113
			37.0412	0.30876		33.9851	0.25289		33.4093	0.56117
			37.0576	0.30876		34.0024	0.25289		33.4252	0.56121
			37.0823	0.30875		34.0188	0.25289		33.4421	0.56125
			37.1076	0.30875		34.036	0.25288		33.4593	0.56128
			37.1241	0.30875		34.0513	0.25288		33.476	0.56132
			37.1409	0.30874		34.069	0.25287		33.4927	0.56136
			37.1578	0.30874		34.0855	0.25287		33.5099	0.5614
			37.183	0.30873		34.102	0.25287		33.5264	0.56144
			37.2082	0.30873		34.1185	0.25286		33.5437	0.56148
			37.2239	0.30873		34.1359	0.25286		33.5612	0.56152
			37.2413	0.30872		34.1529	0.25285		33.5778	0.56156
			37.2577	0.30872		34.1687	0.25285		33.5942	0.5616
			37.283	0.30872		34.1854	0.25285		33.6121	0.56164
			37.3074	0.30871		34.2025	0.25284		33.6283	0.56168
			37.3246	0.30871		34.2191	0.25284		33.6459	0.56172
			37.3413	0.30871		34.2354	0.25283		33.6625	0.56176
			37.3584	0.30871		34.252	0.25283		33.6785	0.5618
			37.3825	0.3087		34.2687	0.25283		33.695	0.56184
			37.4083	0.3087		34.2851	0.25282		33.7123	0.56188
			37.4247	0.30869		34.3023	0.25282		33.7285	0.56192
			37.4412	0.30869		34.3194	0.25281		33.7448	0.56196
			37.457	0.30869		34.3361	0.25281		33.762	0.56201
			37.4829	0.30868		34.3516	0.25281		33.7792	0.56205
			37.5085	0.30868		34.3688	0.2528		33.7959	0.56209
			37.525	0.30867		34.3853	0.2528		33.812	0.56213
			37.5415	0.30867		34.4026	0.25279		33.8287	0.56217
			37.5572	0.30866		34.4187	0.25279		33.8457	0.56222
			37.5823	0.30866		34.4348	0.25278		33.8625	0.56226
			37.6076	0.30865		34.4524	0.25278		33.8795	0.5623
			37.6243	0.30865		34.469	0.25277		33.8957	0.56234
			37.6408	0.30864		34.486	0.25277		33.9134	0.56238
			37.6586	0.30864		34.5018	0.25276		33.9286	0.56242
			37.6829	0.30863		34.5186	0.25276		33.946	0.56247
			37.7075	0.30862		34.5357	0.25275		33.9625	0.56251
			37.7242	0.30862		34.5517	0.25275		33.9796	0.56255
			37.7412	0.30861		34.5686	0.25274		33.9959	0.56259
			37.7582	0.30861		34.5853	0.25274		34.0136	0.56263
			37.783	0.3086		34.6021	0.25273		34.0291	0.56268
			37.8075	0.30859		34.6182	0.25273		34.0461	0.56272
			37.8254	0.30858		34.6354	0.25272		34.0631	0.56276
			37.8422	0.30858		34.6521	0.25272		34.0799	0.5628
			37.8582	0.30857		34.669	0.25271		34.0964	0.56284
			37.883	0.30857		34.6854	0.25271		34.1138	0.56289
			37.9086	0.30856		34.7015	0.2527		34.1302	0.56293
			37.9249	0.30855		34.7189	0.2527		34.146	0.56297
			37.9417	0.30855		34.7356	0.25269		34.1632	0.56301
			37.9577	0.30854		34.7515	0.25269		34.1805	0.56305
			37.9833	0.30854		34.7692	0.25268		34.1974	0.5631
			38.0083	0.30853		34.7854	0.25268		34.2133	0.56314
			38.0245	0.30852		34.8028	0.25267		34.2298	0.56318
			38.0408	0.30852		34.8185	0.25267		34.2473	0.56322
			38.0571	0.30851		34.8354	0.25266		34.2638	0.56326
			38.0832	0.30851		34.8526	0.25265		34.2802	0.5633
			38.1083	0.3085		34.8684	0.25265		34.2971	0.56334
			38.124	0.30849		34.8858	0.25264		34.314	0.56338
			38.1417	0.30849		34.9024	0.25264		34.3304	0.56342
			38.1579	0.30848		34.9189	0.25263		34.3467	0.56346
			38.1833	0.30848		34.9359	0.25262		34.3643	0.5635
			38.2083	0.30847		34.952	0.25262		34.3808	0.56354
			38.2251	0.30846		34.9691	0.25261		34.3981	0.56358
			38.2416	0.30845		34.9859	0.2526		34.4144	0.56363
			38.2586	0.30845		35.0029	0.2526		34.431	0.56367
			38.2755	0.30844		35.0192	0.25259		34.4471	0.56371
			38.2997	0.30843		35.0363	0.25258		34.4641	0.56375
			38.3248	0.30843		35.0524	0.25258		34.4809	0.56378
			38.3423	0.30842		35.0699	0.25257		34.4979	0.56382
			38.3583	0.30842		35.0862	0.25257		34.5155	0.56386
			38.3755	0.30841		35.103	0.25256		34.5314	0.5639
			38.4005	0.3084		35.1195	0.25255		34.5485	0.56394
			38.4252	0.3084		35.1363	0.25255		34.5652	0.56398
			38.4418	0.30839		35.1533	0.25254		34.5821	0.56402
			38.4585	0.30839		35.1698	0.25253		34.5982	0.56406
			38.4757	0.30838		35.187	0.25253		34.6153	0.56409
			38.4999	0.30837		35.2036	0.25252		34.632	0.56413
			38.5252	0.30836		35.2205	0.25251		34.6489	0.56417
			38.5414	0.30836		35.2363	0.25251		34.6658	0.56421
			38.558	0.30835		35.2542	0.2525		34.6812	0.56424
			38.5747	0.30835		35.2698	0.25249		34.6984	0.56428
			38.5998	0.30834		35.2869	0.25249		34.7148	0.56432
			38.6258	0.30833		35.3037	0.25248		34.7316	0.56435
			38.6418	0.30832		35.3205	0.25247		34.7479	0.56439
			38.6585	0.30832		35.3367	0.25247		34.7652	0.56443
			38.6754	0.30831		35.3532	0.25246		34.7813	0.56446
			38.7006	0.3083		35.3702	0.25245		34.7977	0.5645
			38.7248	0.30829		35.3875	0.25245		34.8146	0.56454
			38.742	0.30828		35.4038	0.25244		34.8324	0.56457
			38.7584	0.30828		35.4198	0.25243		34.849	0.56461
			38.7752	0.30827		35.4368	0.25243		34.8656	0.56464
			38.8	0.30826		35.4538	0.25242		34.8823	0.56468
			38.8254	0.30825		35.47	0.25241		34.8993	0.56471
			38.8419	0.30824		35.4868	0.25241		34.9164	0.56475
			38.8576	0.30824		35.5043	0.2524		34.9338	0.56478
			38.8749	0.30823		35.5209	0.25239		34.9491	0.56481
			38.9001	0.30822		35.537	0.25239		34.9666	0.56485
			38.9257	0.30821		35.5533	0.25238		34.9834	0.56488
			38.9415	0.3082		35.5705	0.25237		35.0005	0.56492
			38.9589	0.3082		35.5881	0.25236		35.017	0.56495
			38.9752	0.30819		35.6035	0.25236		35.0342	0.56498
			38.9997	0.30818		35.6196	0.25235		35.0504	0.56502
			39.0252	0.30817		35.6373	0.25234		35.0673	0.56505
			39.0416	0.30817		35.6537	0.25234		35.0839	0.56508
			39.0581	0.30816		35.67	0.25233		35.1011	0.56512
			39.0753	0.30815		35.6867	0.25232		35.1171	0.56515
			39.1003	0.30814		35.7045	0.25232		35.1341	0.56518
			39.1258	0.30813		35.7209	0.25231		35.1506	0.56521
			39.1418	0.30813		35.7376	0.2523		35.1674	0.56524
			39.1585	0.30812		35.7538	0.2523		35.1832	0.56528
			39.1746	0.30812		35.7709	0.25229		35.2003	0.56531
			39.2006	0.30811		35.7874	0.25228		35.2175	0.56534
			39.2252	0.3081		35.8041	0.25228		35.2343	0.56537
			39.2421	0.3081		35.8203	0.25227		35.251	0.5654
			39.2588	0.30809		35.8377	0.25226		35.2671	0.56543
			39.275	0.30808		35.8542	0.25226		35.284	0.56546
			39.3004	0.30808		35.8709	0.25225		35.3006	0.56549
			39.3255	0.30807		35.8865	0.25224		35.3179	0.56552
			39.3414	0.30806		35.9034	0.25224		35.3352	0.56555
			39.3587	0.30806		35.921	0.25223		35.351	0.56558
			39.3755	0.30805		35.9372	0.25222		35.3678	0.56561
			39.3998	0.30804		35.9535	0.25222		35.3846	0.56564
			39.4259	0.30804		35.9714	0.25221		35.401	0.56567
			39.4426	0.30803		35.987	0.2522		35.4183	0.5657
			39.4587	0.30802		36.0035	0.2522		35.4344	0.56573
			39.475	0.30802		36.0207	0.25219		35.451	0.56576
			39.5	0.30801		36.0368	0.25218		35.4685	0.56579
			39.525	0.308		36.0537	0.25218		35.4843	0.56582
			39.5423	0.308		36.0714	0.25217		35.5018	0.56585
			39.558	0.30799		36.0871	0.25216		35.5186	0.56587
			39.5747	0.30799		36.104	0.25216		35.5349	0.5659
			39.6004	0.30798		36.1209	0.25215		35.552	0.56593
			39.6255	0.30797		36.1368	0.25214		35.5682	0.56596
			39.6422	0.30797		36.1539	0.25214		35.5854	0.56598
			39.658	0.30797		36.171	0.25213		35.6014	0.56601
			39.6746	0.30796		36.1877	0.25212		35.6195	0.56604
			39.7002	0.30795		36.2041	0.25211		35.6352	0.56606
			39.7257	0.30795		36.22	0.25211		35.651	0.56609
			39.7417	0.30794		36.2369	0.2521		35.6691	0.56612
			39.7589	0.30794		36.2543	0.25209		35.6846	0.56614
			39.7754	0.30793		36.271	0.25209		35.7014	0.56617
			39.8003	0.30793		36.2871	0.25208		35.7189	0.56619
			39.8252	0.30792		36.3045	0.25207		35.735	0.56622
			39.8414	0.30791		36.3216	0.25206		35.7525	0.56624
			39.8585	0.30791		36.3374	0.25206		35.7683	0.56627
			39.8758	0.30791		36.3531	0.25205		35.786	0.56629
			39.9004	0.3079		36.3711	0.25204		35.8022	0.56632
			39.9253	0.30789		36.3873	0.25204		35.8181	0.56634
			39.9417	0.30789		36.4046	0.25203		35.8353	0.56637
			39.9584	0.30788		36.4211	0.25202		35.8528	0.56639
			39.9749	0.30788		36.4368	0.25201		35.8691	0.56642
			39.9923	0.30788		36.4545	0.25201		35.8863	0.56644
			40.0166	0.30787		36.4704	0.252		35.9025	0.56647
			40.0417	0.30787		36.4875	0.25199		35.919	0.56649
			40.0588	0.30786		36.5044	0.25198		35.9364	0.56651
			40.0755	0.30786		36.5209	0.25198		35.9534	0.56654
			40.093	0.30785		36.5376	0.25197		35.9693	0.56656
			40.117	0.30785		36.5547	0.25196		35.9861	0.56659
			40.1422	0.30784		36.5705	0.25195		36.0031	0.56661
			40.1587	0.30784		36.5878	0.25194		36.0195	0.56663
			40.1759	0.30784		36.6041	0.25194		36.0365	0.56666
			40.1924	0.30783		36.6213	0.25193		36.0514	0.56668
			40.2174	0.30783		36.6379	0.25192		36.0692	0.5667
			40.2413	0.30782		36.6549	0.25191		36.0857	0.56672
			40.2588	0.30782		36.6718	0.2519		36.1015	0.56675
			40.2756	0.30781		36.687	0.2519		36.1188	0.56677
			40.2923	0.30781		36.7048	0.25189		36.1352	0.56679
			40.3168	0.3078		36.7214	0.25188		36.1519	0.56682
			40.342	0.3078		36.7381	0.25187		36.1692	0.56684
			40.359	0.30779		36.7542	0.25187		36.1856	0.56686
			40.3751	0.30779		36.7714	0.25186		36.2025	0.56688
			40.3914	0.30779		36.7879	0.25185		36.2193	0.5669
			40.4168	0.30778		36.8045	0.25184		36.2364	0.56693
			40.4415	0.30777		36.8216	0.25183		36.253	0.56695
			40.4594	0.30777		36.838	0.25183		36.2697	0.56697
			40.4749	0.30776		36.8545	0.25182		36.2867	0.56699
			40.4917	0.30776		36.8707	0.25181		36.3034	0.56702
			40.5172	0.30775		36.8884	0.2518		36.321	0.56704
			40.5416	0.30774		36.9053	0.25179		36.3375	0.56706
			40.5584	0.30773		36.9214	0.25179		36.354	0.56708
			40.575	0.30773		36.9376	0.25178		36.3719	0.5671
			40.5918	0.30772		36.9542	0.25177		36.387	0.56713
			40.6169	0.30771		36.9714	0.25176		36.4037	0.56715
			40.6419	0.30771		36.9887	0.25175		36.4211	0.56717
			40.6589	0.3077		37.0049	0.25174		36.4376	0.56719
			40.6754	0.3077		37.0206	0.25174		36.455	0.56721
			40.6924	0.30769		37.038	0.25173		36.471	0.56724
			40.7167	0.30768		37.0541	0.25172		36.4879	0.56726
			40.7417	0.30767		37.0713	0.25171		36.5038	0.56728
			40.7584	0.30767		37.0879	0.2517		36.5209	0.5673
			40.7758	0.30767		37.1036	0.2517		36.5375	0.56732
			40.792	0.30766		37.1212	0.25169		36.5541	0.56734
			40.8171	0.30766		37.1384	0.25168		36.5704	0.56736
			40.8422	0.30765		37.1549	0.25167		36.5878	0.56739
			40.8584	0.30764		37.1713	0.25166		36.6044	0.56741
			40.8757	0.30764		37.1879	0.25165		36.6208	0.56743
			40.8923	0.30764		37.2049	0.25165		36.6373	0.56745
			40.9171	0.30763		37.2218	0.25164		36.6541	0.56747
			40.9423	0.30762		37.2377	0.25163		36.6713	0.56749
			40.9589	0.30762		37.2549	0.25162		36.6873	0.56751
			40.9754	0.30762		37.271	0.25161		36.7043	0.56754
			40.9921	0.30761		37.288	0.2516		36.7206	0.56756
			41.0168	0.30761		37.3051	0.25159		36.7378	0.56758
			41.0414	0.3076		37.3215	0.25158		36.7538	0.5676
			41.0582	0.3076		37.338	0.25157		36.7703	0.56762
			41.0753	0.30759		37.3545	0.25156		36.7877	0.56764
			41.0917	0.30759		37.3719	0.25156		36.8044	0.56766
			41.1175	0.30758		37.3884	0.25155		36.8214	0.56768
			41.1427	0.30758		37.405	0.25154		36.8381	0.5677
			41.1587	0.30757		37.4225	0.25153		36.8546	0.56772
			41.1755	0.30757		37.4379	0.25152		36.8713	0.56774
			41.1922	0.30756		37.4545	0.25151		36.8885	0.56776
			41.2171	0.30756		37.4712	0.2515		36.9036	0.56778
			41.2416	0.30755		37.4887	0.25149		36.9215	0.5678
			41.2581	0.30755		37.5054	0.25149		36.938	0.56781
			41.2751	0.30754		37.5211	0.25148		36.9548	0.56783
			41.2924	0.30754		37.539	0.25147		36.9719	0.56785
			41.3175	0.30754		37.5554	0.25146		36.9881	0.56787
			41.3426	0.30753		37.5717	0.25145		37.0046	0.56789
			41.3593	0.30753		37.5885	0.25144		37.0217	0.5679
			41.3755	0.30752		37.6045	0.25144		37.0388	0.56792
			41.3926	0.30752		37.6211	0.25143		37.0545	0.56794
			41.4169	0.30751		37.6377	0.25142		37.0716	0.56796
			41.4426	0.30751		37.6543	0.25141		37.0882	0.56797
			41.4592	0.3075		37.6715	0.25141		37.1047	0.56799
			41.4751	0.3075		37.6873	0.2514		37.1217	0.56801
			41.493	0.3075		37.7049	0.25139		37.1379	0.56803
			41.5173	0.30749		37.7213	0.25139		37.1553	0.56804
			41.5419	0.30749		37.7386	0.25138		37.1716	0.56806
			41.5587	0.30748		37.7551	0.25137		37.1887	0.56808
			41.5756	0.30748		37.771	0.25137		37.2049	0.5681
			41.592	0.30748		37.7885	0.25136		37.2219	0.56812
			41.617	0.30747		37.8046	0.25136		37.2387	0.56813
			41.6418	0.30747		37.8216	0.25135		37.2554	0.56815
			41.659	0.30746		37.8382	0.25134		37.2723	0.56817
			41.6756	0.30746		37.8551	0.25134		37.2895	0.56819
			41.6929	0.30746		37.8725	0.25133		37.3055	0.56821
			41.7082	0.30745		37.8878	0.25133		37.3217	0.56822
			41.7339	0.30745		37.9049	0.25132		37.3392	0.56824
			41.7586	0.30744		37.9221	0.25132		37.3554	0.56826
			41.7758	0.30744		37.9387	0.25131		37.3725	0.56828
			41.7919	0.30744		37.9554	0.25131		37.3886	0.56829
			41.8085	0.30743		37.9722	0.2513		37.4061	0.56831
			41.8338	0.30743		37.9882	0.2513		37.4224	0.56833
			41.8592	0.30742		38.0063	0.25129		37.4391	0.56834
			41.8756	0.30742		38.0217	0.25129		37.4552	0.56836
			41.8927	0.30741		38.039	0.25128		37.4717	0.56838
			41.9097	0.30741		38.0556	0.25128		37.4886	0.5684
			41.9333	0.3074		38.0722	0.25128		37.5054	0.56841
			41.9588	0.3074		38.0894	0.25127		37.5219	0.56843
			41.9762	0.30739		38.1068	0.25127		37.5377	0.56845
			41.9919	0.30739		38.1229	0.25127		37.5539	0.56847
			42.0091	0.30738		38.1394	0.25126		37.572	0.56848
			42.0339	0.30738		38.1561	0.25126		37.5881	0.5685
			42.0594	0.30737		38.1738	0.25125		37.6055	0.56852
			42.0754	0.30737		38.1895	0.25125		37.6227	0.56854
			42.0921	0.30736		38.2062	0.25125		37.6393	0.56855
			42.109	0.30736		38.2231	0.25124		37.6558	0.56857
			42.134	0.30735		38.2394	0.25124		37.6722	0.56859
			42.159	0.30735		38.2565	0.25124		37.6891	0.56861
			42.1762	0.30734		38.2727	0.25123		37.7066	0.56862
			42.1926	0.30734		38.289	0.25123		37.7231	0.56864
			42.209	0.30733		38.306	0.25123		37.7403	0.56866
			42.2342	0.30733		38.3226	0.25122		37.7566	0.56868
			42.2594	0.30732		38.3392	0.25122		37.7733	0.56869
			42.2758	0.30732		38.3563	0.25121		37.7902	0.56871
			42.2929	0.30731		38.3719	0.25121		37.8068	0.56873
			42.3094	0.30731		38.3901	0.25121		37.8239	0.56875
			42.3349	0.3073		38.4063	0.2512		37.8392	0.56877
			42.3591	0.30729		38.4226	0.2512		37.8576	0.56878
			42.3759	0.30729		38.4386	0.2512		37.8735	0.5688
			42.3927	0.30728		38.4563	0.25119		37.8897	0.56882
			42.4099	0.30728		38.4721	0.25119		37.9068	0.56884
			42.4347	0.30727		38.4894	0.25119		37.9234	0.56886
			42.4591	0.30726		38.5067	0.25118		37.9396	0.56888
			42.4757	0.30725		38.523	0.25118		37.9572	0.5689
			42.4928	0.30724		38.5393	0.25118		37.9731	0.56891
			42.5095	0.30724		38.5557	0.25118		37.9904	0.56893
			42.5345	0.30722		38.5724	0.25117		38.0074	0.56895
			42.5591	0.30721		38.5896	0.25117		38.0237	0.56897
			42.5762	0.3072		38.6063	0.25117		38.0396	0.56899
			42.5929	0.3072		38.6225	0.25116		38.0564	0.56901
			42.6099	0.30719		38.6395	0.25116		38.0746	0.56903
			42.6344	0.30718		38.6562	0.25116		38.0906	0.56904
			42.66	0.30716		38.6733	0.25115		38.1072	0.56906
			42.6758	0.30715		38.6899	0.25115		38.1231	0.56908
			42.6931	0.30714		38.7065	0.25115		38.1409	0.5691
			42.7097	0.30713		38.7228	0.25114		38.1569	0.56912
			42.7345	0.30712		38.7399	0.25114		38.1733	0.56914
			42.7589	0.3071		38.7562	0.25114		38.1904	0.56916
			42.7764	0.3071		38.7725	0.25113		38.2073	0.56917
			42.7922	0.30709		38.7889	0.25113		38.2234	0.56919
			42.8096	0.30707		38.8058	0.25113		38.2402	0.56921
			42.8346	0.30706		38.8234	0.25112		38.2574	0.56923
			42.8597	0.30704		38.839	0.25112		38.2738	0.56925
			42.8754	0.30703		38.8557	0.25112		38.2903	0.56927
			42.8927	0.30702		38.8732	0.25111		38.3071	0.56929
			42.9093	0.30701		38.8898	0.25111		38.324	0.56931
			42.934	0.30699		38.9061	0.2511		38.3401	0.56933
			42.9592	0.30698		38.9218	0.2511		38.357	0.56935
			42.9761	0.30696		38.9397	0.2511		38.3736	0.56937
			42.9934	0.30695		38.9565	0.25109		38.3905	0.56939
			43.0093	0.30694		38.9727	0.25109		38.4068	0.56941
			43.0347	0.30693		38.9894	0.25109		38.4237	0.56943
			43.0596	0.30691		39.0059	0.25108		38.4404	0.56945
			43.0765	0.3069		39.0232	0.25108		38.457	0.56947
			43.0934	0.30689		39.0399	0.25108		38.4739	0.5695
			43.1094	0.30688		39.0575	0.25107		38.4901	0.56952
			43.1347	0.30686		39.0739	0.25107		38.5075	0.56954
			43.1593	0.30684		39.0897	0.25107		38.5245	0.56956
			43.1765	0.30683		39.1065	0.25106		38.5412	0.56958
			43.1928	0.30682		39.123	0.25106		38.558	0.5696
			43.2098	0.30681		39.1402	0.25106		38.5743	0.56962
			43.2349	0.30679		39.1561	0.25105		38.5907	0.56964
			43.2603	0.30677		39.1726	0.25105		38.608	0.56966
			43.2767	0.30676		39.1902	0.25105		38.6241	0.56968
			43.294	0.30675		39.2062	0.25104		38.6418	0.56971
			43.3094	0.30674		39.223	0.25104		38.6585	0.56973
			43.3352	0.30672		39.2404	0.25104		38.6746	0.56975
			43.3597	0.30671		39.2562	0.25103		38.6908	0.56977
			43.3758	0.3067		39.2734	0.25103		38.708	0.56979
			43.3934	0.30668		39.2904	0.25103		38.725	0.56981
			43.4091	0.30667		39.3067	0.25102		38.7414	0.56983
			43.4265	0.30666		39.3231	0.25102		38.7578	0.56985
			43.4509	0.30664		39.3404	0.25102		38.7736	0.56987
			43.4766	0.30663		39.3565	0.25101		38.7912	0.56989
			43.4928	0.30661		39.3734	0.25101		38.8071	0.56991
			43.5098	0.3066		39.3894	0.25101		38.8234	0.56993
			43.526	0.30659		39.4061	0.251		38.8405	0.56996
			43.5506	0.30657		39.4232	0.251		38.8568	0.56998
			43.5757	0.30655		39.4398	0.251		38.8737	0.57
			43.593	0.30654		39.4561	0.25099		38.8901	0.57002
			43.6101	0.30653		39.4737	0.25099		38.9068	0.57004
			43.6265	0.30651		39.4903	0.25099		38.9241	0.57006
			43.6518	0.30649		39.5063	0.25098		38.9397	0.57009
			43.6771	0.30648		39.5232	0.25098		38.9575	0.57011
			43.693	0.30646		39.5395	0.25098		38.9742	0.57013
			43.7098	0.30645		39.5567	0.25097		38.9921	0.57015
			43.7263	0.30644		39.5737	0.25097		39.0078	0.57017
			43.7516	0.30642		39.5899	0.25097		39.0248	0.57019
			43.7762	0.3064		39.6071	0.25096		39.0415	0.57022
			43.7928	0.30639		39.6239	0.25096		39.0593	0.57024
			43.8101	0.30638		39.6405	0.25096		39.075	0.57026
			43.8263	0.30637		39.6568	0.25096		39.0924	0.57028
			43.8511	0.30635		39.6737	0.25095		39.1085	0.5703
			43.8762	0.30633		39.69	0.25095		39.1256	0.57032
			43.8935	0.30632		39.7069	0.25095		39.1421	0.57034
			43.9095	0.30631		39.7237	0.25094		39.1587	0.57037
			43.9258	0.3063		39.7401	0.25094		39.1754	0.57039
			43.951	0.30628		39.7562	0.25094		39.1925	0.57041
			43.9763	0.30626		39.7731	0.25093		39.2086	0.57043
			43.9928	0.30625		39.7906	0.25093		39.2251	0.57045
			44.0094	0.30624		39.8069	0.25092		39.2421	0.57047
			44.0261	0.30623		39.824	0.25092		39.2581	0.57049
			44.0516	0.30622		39.8394	0.25092		39.2749	0.57051
			44.0762	0.3062		39.8566	0.25091		39.292	0.57053
			44.093	0.30619		39.8738	0.25091		39.3089	0.57055
			44.1096	0.30618		39.8903	0.25091		39.3249	0.57058
			44.1266	0.30617		39.9064	0.2509		39.342	0.5706
			44.1515	0.30616		39.9239	0.2509		39.3578	0.57062
			44.1767	0.30615		39.9402	0.2509		39.3754	0.57064
			44.1933	0.30614		39.9569	0.25089		39.3924	0.57066
			44.2096	0.30613		39.9737	0.25089		39.4089	0.57068
			44.2269	0.30612		39.9905	0.25089		39.4255	0.5707
			44.252	0.3061		40.0072	0.25088		39.4421	0.57072
			44.2765	0.30609		40.023	0.25088		39.4587	0.57074
			44.2931	0.30608		40.0403	0.25088		39.4753	0.57076
			44.3102	0.30607		40.0573	0.25087		39.4923	0.57078
			44.3266	0.30606		40.0735	0.25087		39.5087	0.5708
			44.3515	0.30605		40.0905	0.25087		39.5252	0.57083
			44.3773	0.30604		40.1075	0.25086		39.541	0.57085
			44.3928	0.30603		40.124	0.25086		39.5581	0.57087
			44.4101	0.30602		40.14	0.25086		39.5757	0.57089
			44.4272	0.30601		40.1566	0.25085		39.5916	0.57091
			44.4514	0.306		40.1739	0.25085		39.6084	0.57093
			44.4762	0.30599		40.1905	0.25085		39.6257	0.57096
			44.4933	0.30598		40.2065	0.25084		39.6422	0.57098
			44.51	0.30597		40.2238	0.25084		39.6583	0.571
			44.5268	0.30596		40.2405	0.25084		39.6753	0.57102
			44.5513	0.30595		40.2572	0.25083		39.6914	0.57105
			44.5768	0.30594		40.2732	0.25083		39.7082	0.57107
			44.5931	0.30593		40.2908	0.25083		39.725	0.57109
			44.6094	0.30592		40.3077	0.25082		39.742	0.57112
			44.6266	0.30591		40.3239	0.25082		39.7588	0.57114
			44.6519	0.3059		40.3407	0.25082		39.7752	0.57116
			44.6772	0.30589		40.3578	0.25082		39.792	0.57119
			44.6935	0.30588		40.3743	0.25081		39.8089	0.57121
			44.7097	0.30587		40.3911	0.25081		39.8256	0.57124
			44.7266	0.30586		40.4066	0.25081		39.8429	0.57126
			44.7512	0.30585		40.4236	0.25081		39.859	0.57128
			44.7763	0.30583		40.4409	0.2508		39.8753	0.57131
			44.7931	0.30583		40.4574	0.2508		39.8923	0.57133
			44.8098	0.30582		40.4737	0.2508		39.9089	0.57136
			44.8266	0.30581		40.4898	0.2508		39.9261	0.57138
			44.8512	0.3058		40.5062	0.2508		39.9423	0.5714
			44.8762	0.30578		40.5235	0.2508		39.9592	0.57143
			44.8931	0.30578		40.5398	0.25079		39.9761	0.57145
			44.9095	0.30577		40.5569	0.25079		39.9931	0.57148
			44.9273	0.30576		40.5735	0.25079		40.0086	0.5715
			44.9516	0.30575		40.5896	0.25079		40.0262	0.57153
			44.9764	0.30574		40.6067	0.25078		40.0417	0.57155
			44.9928	0.30573		40.6236	0.25078		40.0588	0.57158
			45.0106	0.30572		40.6391	0.25078		40.0762	0.5716
			45.0269	0.30572		40.657	0.25078		40.0924	0.57162
			45.0516	0.30571		40.6728	0.25077		40.1095	0.57165
			45.0769	0.30569		40.6904	0.25077		40.1251	0.57167
			45.0926	0.30569		40.7068	0.25077		40.1421	0.5717
			45.1104	0.30568		40.7234	0.25077		40.1587	0.57172
			45.1273	0.30567		40.7405	0.25077		40.1754	0.57175
			45.1434	0.30567		40.757	0.25076		40.1925	0.57177
			45.1681	0.30566		40.7738	0.25076		40.2089	0.57179
			45.1936	0.30565		40.7902	0.25076		40.2256	0.57182
			45.2093	0.30564		40.8069	0.25076		40.242	0.57184
			45.2262	0.30563		40.8247	0.25075		40.2582	0.57187
			45.2433	0.30563		40.8405	0.25075		40.2751	0.57189
			45.2686	0.30562		40.8578	0.25075		40.2914	0.57191
			45.2941	0.30561		40.8744	0.25075		40.3088	0.57194
			45.3103	0.3056		40.8915	0.25074		40.3262	0.57196
			45.3266	0.3056		40.9082	0.25074		40.3425	0.57198
			45.3432	0.30559		40.9245	0.25074		40.3586	0.57201
			45.3688	0.30558		40.941	0.25074		40.375	0.57203
			45.3927	0.30557		40.9584	0.25073		40.3924	0.57206
			45.4094	0.30556		40.9745	0.25073		40.4095	0.57208
			45.4268	0.30556		40.9914	0.25073		40.4267	0.5721
			45.4434	0.30555		41.0088	0.25073		40.4425	0.57213
			45.4681	0.30554		41.0252	0.25072		40.4602	0.57215
			45.4928	0.30553		41.0421	0.25072		40.4767	0.57217
			45.5098	0.30552		41.0578	0.25072		40.493	0.5722
			45.5268	0.30552		41.0754	0.25072		40.5094	0.57222
			45.5432	0.30551		41.0918	0.25072		40.5268	0.57224
			45.5687	0.3055		41.1094	0.25071		40.5435	0.57227
			45.594	0.30549		41.125	0.25071		40.5592	0.57229
			45.6108	0.30549		41.1416	0.25071		40.5769	0.57231
			45.6262	0.30548		41.1587	0.25071		40.5932	0.57234
			45.6438	0.30547		41.1749	0.25071		40.6098	0.57236
			45.6686	0.30546		41.192	0.2507		40.6273	0.57239
			45.6939	0.30546		41.2076	0.2507		40.6433	0.57241
			45.7094	0.30545		41.224	0.2507		40.6594	0.57243
			45.7262	0.30544		41.2413	0.2507		40.6762	0.57246
			45.7429	0.30544		41.2583	0.25069		40.6934	0.57248
			45.7683	0.30543		41.2747	0.25069		40.7095	0.5725
			45.7934	0.30542		41.2914	0.25069		40.7264	0.57253
			45.8099	0.30542		41.3089	0.25069		40.7433	0.57255
			45.8273	0.30541		41.3246	0.25069		40.7605	0.57258
			45.8439	0.3054		41.3418	0.25069		40.7764	0.5726
			45.8683	0.3054		41.3575	0.25068		40.7931	0.57262
			45.8933	0.30539		41.3751	0.25068		40.8091	0.57265
			45.9095	0.30538		41.3921	0.25068		40.8261	0.57267
			45.9269	0.30538		41.4087	0.25068		40.8425	0.57269
			45.9433	0.30537		41.4251	0.25068		40.8595	0.57271
			45.9687	0.30536		41.4412	0.25068		40.876	0.57274
			45.9933	0.30536		41.4585	0.25068		40.8926	0.57276
			46.0103	0.30535		41.4745	0.25068		40.9098	0.57278
			46.026	0.30535		41.4914	0.25068		40.9261	0.57281
			46.0423	0.30534		41.5086	0.25068		40.9438	0.57283
			46.0681	0.30533		41.5249	0.25068		40.9603	0.57285
			46.0935	0.30533		41.5414	0.25068		40.9761	0.57288
			46.1096	0.30532		41.5581	0.25068		40.9935	0.5729
			46.1275	0.30532		41.5748	0.25068		41.0092	0.57292
			46.1429	0.30531		41.5922	0.25068		41.0267	0.57294
			46.169	0.3053		41.6075	0.25068		41.0429	0.57297
			46.1935	0.3053		41.6256	0.25068		41.0599	0.57299
			46.21	0.30529		41.6421	0.25068		41.0768	0.57301
			46.2266	0.30529		41.6584	0.25068		41.0925	0.57304
			46.2434	0.30528		41.6748	0.25068		41.1096	0.57306
			46.2684	0.30528		41.6914	0.25068		41.1264	0.57308
			46.2934	0.30527		41.7079	0.25067		41.1434	0.5731
			46.3097	0.30526		41.7245	0.25067		41.1608	0.57313
			46.3267	0.30526		41.7418	0.25067		41.1769	0.57315
			46.3432	0.30526		41.7582	0.25067		41.1933	0.57317
			46.3681	0.30525		41.7748	0.25067		41.2105	0.5732
			46.3934	0.30524		41.7918	0.25067		41.2271	0.57322
			46.4098	0.30524		41.8088	0.25067		41.2435	0.57324
			46.4268	0.30523		41.8249	0.25067		41.2612	0.57326
			46.4434	0.30523		41.8409	0.25067		41.2772	0.57329
			46.4685	0.30522		41.8582	0.25067		41.2939	0.57331
			46.4936	0.30522		41.8755	0.25067		41.3101	0.57333
			46.5101	0.30521		41.892	0.25067		41.3275	0.57335
			46.5271	0.30521		41.9096	0.25067		41.3427	0.57337
			46.5435	0.30521		41.9252	0.25067		41.3599	0.5734
			46.5684	0.3052		41.9417	0.25067		41.3763	0.57342
			46.5932	0.3052		41.9586	0.25067		41.3938	0.57344
			46.6102	0.30519		41.9746	0.25067		41.4102	0.57346
			46.6267	0.30519		41.9928	0.25066		41.4271	0.57348
			46.6438	0.30519		42.0081	0.25066		41.444	0.57351
			46.6683	0.30518		42.0246	0.25066		41.4603	0.57353
			46.6936	0.30518		42.0417	0.25066		41.4756	0.57355
			46.7098	0.30518		42.0587	0.25066		41.4935	0.57357
			46.7272	0.30517		42.0753	0.25066		41.5096	0.57359
			46.7435	0.30517		42.0922	0.25066		41.5269	0.57361
			46.7681	0.30517		42.1089	0.25066		41.5433	0.57364
			46.7933	0.30516		42.126	0.25066		41.5602	0.57366
			46.8105	0.30516		42.1423	0.25066		41.5765	0.57368
			46.8264	0.30516		42.1583	0.25066		41.5923	0.5737
			46.8433	0.30516		42.1757	0.25065		41.6093	0.57372
			46.8604	0.30515		42.1921	0.25065		41.6272	0.57374
			46.8857	0.30515		42.2087	0.25065		41.6435	0.57376
			46.9105	0.30515		42.2258	0.25065		41.6598	0.57378
			46.9273	0.30514		42.2428	0.25065		41.6766	0.57381
			46.9432	0.30514		42.259	0.25065		41.693	0.57383
			46.9601	0.30514		42.2754	0.25065		41.7102	0.57385
			46.9853	0.30513		42.292	0.25065		41.7277	0.57387
			47.0102	0.30513		42.3098	0.25065		41.7434	0.57389
			47.0263	0.30513		42.3253	0.25065		41.761	0.57391
			47.0437	0.30512		42.3421	0.25065		41.7771	0.57393
			47.0603	0.30512		42.3589	0.25065		41.7943	0.57395
			47.0853	0.30512		42.3747	0.25064		41.8113	0.57397
			47.1102	0.30511		42.3926	0.25064		41.8281	0.57399
			47.1265	0.30511		42.4088	0.25064		41.845	0.57402
			47.1435	0.30511		42.4257	0.25064		41.8615	0.57404
			47.1603	0.3051		42.4423	0.25064		41.8774	0.57406
			47.1852	0.3051		42.459	0.25064		41.8942	0.57408
			47.2103	0.30509		42.4754	0.25064		41.9111	0.5741
			47.2268	0.30509		42.4921	0.25064		41.9277	0.57412
			47.2437	0.30509		42.509	0.25064		41.9445	0.57414
			47.2603	0.30508		42.5252	0.25064		41.9608	0.57416
			47.2851	0.30508		42.5422	0.25064		41.9783	0.57418
			47.3107	0.30507		42.5589	0.25064		41.9957	0.5742
			47.3265	0.30507		42.5755	0.25064		42.0108	0.57423
			47.3442	0.30506		42.592	0.25064		42.0277	0.57425
			47.3603	0.30506		42.6091	0.25064		42.0446	0.57427
			47.3855	0.30505		42.625	0.25064		42.061	0.57429
			47.4102	0.30505		42.6418	0.25064		42.0777	0.57431
			47.4275	0.30505		42.6589	0.25064		42.0947	0.57433
			47.4435	0.30504		42.6754	0.25064		42.111	0.57435
			47.4606	0.30504		42.6921	0.25064		42.1281	0.57437
			47.4851	0.30503		42.7094	0.25064		42.1441	0.57439
			47.5103	0.30503		42.7258	0.25064		42.161	0.5744
			47.5281	0.30502		42.7424	0.25064		42.1777	0.57442
			47.5435	0.30502		42.7594	0.25064		42.1943	0.57444
			47.5605	0.30501		42.7754	0.25064		42.2107	0.57446
			47.5861	0.30501		42.793	0.25064		42.2275	0.57448
			47.6116	0.305		42.8095	0.25064		42.2444	0.5745
			47.6275	0.30499		42.8266	0.25064		42.2607	0.57452
			47.6447	0.30499		42.8425	0.25064		42.2782	0.57454
			47.661	0.30498		42.859	0.25065		42.2946	0.57456
			47.6858	0.30498		42.8755	0.25065		42.3113	0.57458
			47.7104	0.30497		42.8927	0.25065		42.3272	0.5746
			47.7274	0.30496		42.9096	0.25065		42.3445	0.57462
			47.7434	0.30496		42.9263	0.25065		42.362	0.57464
			47.7606	0.30495		42.9422	0.25065		42.3784	0.57466
			47.7854	0.30494		42.9589	0.25065		42.3947	0.57468
			47.8104	0.30493		42.9755	0.25065		42.4107	0.5747
			47.8273	0.30493		42.9932	0.25065		42.4283	0.57472
			47.8447	0.30492		43.0094	0.25065		42.4443	0.57474
			47.8607	0.30491		43.0257	0.25065		42.462	0.57476
			47.8858	0.3049		43.0421	0.25066		42.479	0.57478
			47.9104	0.30489		43.0592	0.25066		42.4951	0.5748
			47.9277	0.30488		43.0763	0.25066		42.5112	0.57481
			47.9448	0.30487		43.0923	0.25066		42.5281	0.57483
			47.9612	0.30487		43.1096	0.25066		42.5455	0.57485
			47.9864	0.30485		43.1263	0.25066		42.5623	0.57487
			48.0108	0.30484		43.1427	0.25066		42.5778	0.57489
			48.0281	0.30483		43.1591	0.25066		42.5963	0.57491
			48.0446	0.30483		43.1762	0.25066		42.6113	0.57493
			48.0611	0.30482		43.1931	0.25066		42.628	0.57495
			48.0862	0.30481		43.2096	0.25066		42.6455	0.57497
			48.1114	0.30479		43.2257	0.25066		42.6621	0.57499
			48.1283	0.30478		43.2428	0.25066		42.6781	0.57501
			48.1441	0.30478		43.2584	0.25066		42.6949	0.57503
			48.1599	0.30477		43.2764	0.25066		42.7108	0.57505
			48.1862	0.30475		43.2926	0.25066		42.7285	0.57507
			48.2116	0.30474		43.3091	0.25066		42.7455	0.57509
			48.2269	0.30473		43.3261	0.25066		42.7613	0.57511
			48.2435	0.30472		43.3418	0.25066		42.7786	0.57512
			48.2604	0.30471		43.3583	0.25066		42.7952	0.57514
			48.2858	0.30469		43.3759	0.25066		42.8115	0.57516
			48.3113	0.30468		43.3925	0.25067		42.8286	0.57518
			48.3274	0.30467		43.4086	0.25067		42.8453	0.5752
			48.3445	0.30466		43.4258	0.25067		42.8616	0.57522
			48.3618	0.30464		43.4416	0.25067		42.8781	0.57524
			48.3861	0.30463		43.4588	0.25067		42.8945	0.57525
			48.4113	0.30461		43.4756	0.25067		42.9114	0.57527
			48.4277	0.3046		43.4922	0.25067		42.9274	0.57529
			48.4443	0.30459		43.5091	0.25067		42.9442	0.57531
			48.4614	0.30458		43.5254	0.25067		42.9618	0.57533
			48.4863	0.30456		43.5423	0.25068		42.9769	0.57535
			48.5114	0.30455		43.5585	0.25068		42.9943	0.57537
			48.5284	0.30454		43.5757	0.25068		43.0112	0.57538
			48.5452	0.30453		43.5925	0.25068		43.0277	0.5754
			48.5613	0.30451		43.6088	0.25068		43.0443	0.57542
			48.5779	0.3045		43.626	0.25068		43.0614	0.57544
			48.6028	0.30449		43.6432	0.25069		43.0787	0.57546
			48.6286	0.30447		43.6593	0.25069		43.0947	0.57548
			48.6442	0.30446		43.6763	0.25069		43.1116	0.5755
			48.6611	0.30445		43.693	0.2507		43.1291	0.57552
			48.6785	0.30444		43.7104	0.2507		43.1457	0.57553
			48.7028	0.30442		43.727	0.2507		43.1623	0.57555
			48.7279	0.30441		43.7434	0.2507		43.1791	0.57557
			48.7436	0.30439		43.7603	0.25071		43.1952	0.57559
			48.7608	0.30438		43.7769	0.25071		43.2124	0.57561
			48.7779	0.30437		43.7938	0.25071		43.2293	0.57563
			48.803	0.30435		43.8108	0.25072		43.2466	0.57565
			48.8277	0.30434		43.8261	0.25072		43.2619	0.57567
			48.8446	0.30432		43.8435	0.25072		43.2794	0.57569
			48.8616	0.30431		43.8597	0.25072		43.2966	0.5757
			48.8781	0.3043		43.8773	0.25073		43.3129	0.57572
			48.9025	0.30428		43.8932	0.25073		43.329	0.57574
			48.928	0.30427		43.9105	0.25073		43.3457	0.57576
			48.9445	0.30425		43.9272	0.25073		43.3624	0.57578
			48.9604	0.30424		43.9438	0.25074		43.3784	0.5758
			48.9772	0.30423		43.9608	0.25074		43.3959	0.57582
			49.0021	0.30421		43.9778	0.25074		43.4131	0.57584
			49.0276	0.3042		43.9941	0.25074		43.4282	0.57585
			49.0443	0.30419		44.0109	0.25075		43.4467	0.57587
			49.061	0.30418		44.0277	0.25075		43.4629	0.57589
			49.078	0.30417		44.0441	0.25075		43.479	0.57591
			49.103	0.30415		44.0597	0.25075		43.4953	0.57593
			49.1282	0.30414		44.0772	0.25075		43.5116	0.57594
			49.1452	0.30413		44.0935	0.25075		43.5295	0.57596
			49.1605	0.30412		44.1103	0.25076		43.5462	0.57598
			49.1777	0.30411		44.1265	0.25076		43.5627	0.576
			49.2019	0.30409		44.1439	0.25076		43.5785	0.57601
			49.2279	0.30408		44.1595	0.25076		43.5956	0.57603
			49.2438	0.30407		44.177	0.25076		43.6128	0.57605
			49.2603	0.30406		44.1943	0.25076		43.6289	0.57606
			49.278	0.30405		44.2099	0.25076		43.646	0.57608
			49.3025	0.30404		44.2266	0.25076		43.6621	0.5761
			49.3275	0.30403		44.2439	0.25076		43.6791	0.57612
			49.3444	0.30402		44.2607	0.25076		43.6957	0.57613
			49.3608	0.30401		44.2774	0.25077		43.7127	0.57615
			49.3781	0.304		44.2934	0.25077		43.7291	0.57617
			49.4023	0.30399		44.3106	0.25077		43.7458	0.57618
			49.4278	0.30398		44.3271	0.25077		43.7633	0.5762
			49.4439	0.30397		44.3439	0.25077		43.7798	0.57622
			49.4609	0.30396		44.3608	0.25077		43.7956	0.57623
			49.4769	0.30396		44.3787	0.25077		43.8127	0.57625
			49.5028	0.30395		44.3933	0.25077		43.8297	0.57627
			49.5275	0.30394		44.4102	0.25077		43.8466	0.57629
			49.545	0.30393		44.4273	0.25078		43.8625	0.5763
			49.5615	0.30393		44.4442	0.25078		43.8793	0.57632
			49.5774	0.30392		44.46	0.25078		43.8961	0.57634
			49.6033	0.30391		44.477	0.25078		43.9121	0.57635
			49.628	0.3039		44.4933	0.25078		43.9292	0.57637
			49.6452	0.3039		44.5105	0.25078		43.9456	0.57639
			49.6603	0.3039		44.5267	0.25078		43.9627	0.57641
			49.6779	0.30389		44.5436	0.25078		43.9794	0.57642
			49.7031	0.30388		44.5602	0.25079		43.996	0.57644
			49.7273	0.30388		44.5772	0.25079		44.0133	0.57646
			49.7444	0.30387		44.5944	0.25079		44.0295	0.57648
			49.7615	0.30387		44.61	0.25079		44.0459	0.5765
			49.7781	0.30386		44.6278	0.25079		44.0625	0.57651
			49.8026	0.30386		44.6442	0.2508		44.0796	0.57653
			49.8274	0.30385		44.661	0.2508		44.0965	0.57655
			49.8445	0.30385		44.6778	0.2508		44.113	0.57657
			49.8607	0.30384		44.6939	0.2508		44.1294	0.57658
			49.8782	0.30384		44.7108	0.2508		44.146	0.5766
			49.9034	0.30383		44.7274	0.25081		44.1628	0.57662
			49.9284	0.30383		44.7443	0.25081		44.1799	0.57664
			49.9446	0.30382		44.761	0.25081		44.1951	0.57665
			49.9618	0.30382		44.7777	0.25081		44.213	0.57667
			49.978	0.30381		44.7944	0.25081		44.2298	0.57669
			50.0033	0.30381		44.8107	0.25082		44.246	0.57671
			50.028	0.3038		44.8273	0.25082		44.2629	0.57673
			50.0449	0.3038		44.844	0.25082		44.2783	0.57674
			50.0614	0.30379		44.8607	0.25082		44.2953	0.57676
			50.0777	0.30379		44.8773	0.25083		44.3117	0.57678
			50.1035	0.30378		44.8944	0.25083		44.329	0.5768
			50.1273	0.30378		44.9108	0.25083		44.3454	0.57682
			50.1441	0.30377		44.9277	0.25084		44.362	0.57684
			50.1615	0.30377		44.9438	0.25084		44.3787	0.57686
			50.1775	0.30376		44.9613	0.25084		44.3954	0.57688
			50.2036	0.30375		44.978	0.25084		44.4123	0.5769
			50.2281	0.30375		44.9942	0.25085		44.4294	0.57692
			50.2444	0.30374		45.0103	0.25085		44.4462	0.57694
			50.2615	0.30373		45.0279	0.25085		44.4629	0.57696
			50.2783	0.30373		45.0443	0.25086		44.4802	0.57698
			50.294	0.30372		45.0605	0.25086		44.4969	0.577
			50.3201	0.30371		45.0775	0.25086		44.5134	0.57701
			50.3449	0.3037		45.0946	0.25086		44.5303	0.57704
			50.3612	0.3037		45.1104	0.25087		44.5468	0.57706
			50.3782	0.30369		45.1272	0.25087		44.5632	0.57708
			50.3955	0.30369		45.1445	0.25087		44.58	0.5771
			50.4201	0.30367		45.1611	0.25088		44.597	0.57712
			50.4455	0.30366		45.1773	0.25088		44.6136	0.57714
			50.461	0.30366		45.1946	0.25088		44.6306	0.57716
			50.4783	0.30365		45.2106	0.25088		44.6473	0.57718
			50.4952	0.30364		45.2272	0.25089		44.6639	0.5772
			50.5191	0.30363		45.2435	0.25089		44.6797	0.57722
			50.5451	0.30362		45.2611	0.25089		44.6964	0.57724
			50.5613	0.30362		45.2768	0.2509		44.7142	0.57726
			50.5783	0.30361		45.2936	0.2509		44.73	0.57728
			50.5953	0.3036		45.3112	0.2509		44.747	0.5773
			50.6204	0.30359		45.3274	0.2509		44.7636	0.57732
			50.6446	0.30358		45.3438	0.25091		44.7803	0.57735
			50.6615	0.30357		45.3606	0.25091		44.7965	0.57737
			50.6779	0.30357		45.3778	0.25091		44.8138	0.57739
			50.6942	0.30356		45.3938	0.25091		44.8307	0.57741
			50.7202	0.30355		45.4111	0.25092		44.8467	0.57743
			50.7447	0.30354		45.4273	0.25092		44.8642	0.57745
			50.7624	0.30353		45.4447	0.25092		44.8804	0.57747
			50.7777	0.30352		45.4602	0.25092		44.8966	0.57749
			50.7954	0.30351		45.4776	0.25093		44.9138	0.57752
			50.8204	0.3035		45.4939	0.25093		44.9293	0.57754
			50.8454	0.30349		45.5118	0.25093		44.9458	0.57756
			50.8623	0.30348		45.5286	0.25093		44.9626	0.57758
			50.8789	0.30348		45.5442	0.25094		44.9795	0.5776
			50.8954	0.30347		45.5613	0.25094		44.9977	0.57762
			50.92	0.30346		45.577	0.25094		45.0127	0.57764
			50.9452	0.30345		45.5947	0.25094		45.0307	0.57767
			50.9622	0.30344		45.6108	0.25094		45.0467	0.57769
			50.9789	0.30343		45.6279	0.25095		45.0631	0.57771
			50.9953	0.30342		45.6442	0.25095		45.0797	0.57773
			51.0198	0.30341		45.6612	0.25095		45.0968	0.57775
			51.0449	0.30339		45.6784	0.25095		45.1132	0.57777
			51.0622	0.30339		45.6949	0.25095		45.13	0.5778
			51.0786	0.30338		45.7114	0.25096		45.1474	0.57782
			51.0946	0.30337		45.7274	0.25096		45.164	0.57784
			51.1198	0.30335		45.745	0.25096		45.18	0.57786
			51.1452	0.30334		45.7618	0.25096		45.1965	0.57788
			51.1619	0.30333		45.7788	0.25096		45.2137	0.5779
			51.1788	0.30332		45.7945	0.25097		45.2307	0.57792
			51.1948	0.30331		45.8112	0.25097		45.2473	0.57794
			51.2204	0.3033		45.8275	0.25097		45.2644	0.57796
			51.2449	0.30328		45.8451	0.25097		45.2804	0.57799
			51.2622	0.30327		45.8615	0.25098		45.2976	0.57801
			51.279	0.30326		45.878	0.25098		45.3134	0.57803
			51.2961	0.30325		45.8946	0.25098		45.3299	0.57805
			51.3209	0.30324		45.9117	0.25098		45.3469	0.57807
			51.3454	0.30323		45.9281	0.25099		45.3636	0.57809
			51.3622	0.30322		45.9448	0.25099		45.3794	0.57811
			51.3779	0.30321		45.9606	0.25099		45.3972	0.57813
			51.395	0.3032		45.9776	0.251		45.4126	0.57816
			51.4206	0.30319		45.9947	0.251		45.4305	0.57818
			51.4451	0.30317		46.0108	0.251		45.4466	0.5782
			51.4615	0.30316		46.0285	0.251		45.4635	0.57822
			51.4787	0.30315		46.0443	0.25101		45.4805	0.57824
			51.4952	0.30315		46.061	0.25101		45.4977	0.57826
			51.52	0.30313		46.0776	0.25101		45.5137	0.57829
			51.5456	0.30312		46.0943	0.25102		45.5292	0.57831
			51.5623	0.30311		46.1109	0.25102		45.5476	0.57833
			51.5783	0.3031		46.1285	0.25103		45.5626	0.57835
			51.5944	0.30309		46.1447	0.25103		45.5798	0.57837
			51.6202	0.30308		46.161	0.25103		45.5966	0.5784
			51.646	0.30307		46.178	0.25104		45.6134	0.57842
			51.6625	0.30306		46.1951	0.25104		45.6298	0.57844
			51.6792	0.30305		46.211	0.25105		45.6462	0.57846
			51.6963	0.30304		46.2277	0.25105		45.6629	0.57848
			51.7211	0.30303		46.2441	0.25106		45.6797	0.5785
			51.7457	0.30301		46.2608	0.25106		45.697	0.57853
			51.7626	0.30301		46.2784	0.25106		45.7126	0.57855
			51.7793	0.303		46.295	0.25107		45.7303	0.57857
			51.7954	0.30299		46.3109	0.25107		45.7473	0.57859
			51.8205	0.30298		46.3276	0.25108		45.7631	0.57862
			51.8456	0.30297		46.344	0.25108		45.7803	0.57864
			51.8624	0.30296		46.3613	0.25109		45.797	0.57866
			51.8785	0.30295		46.3772	0.25109		45.8134	0.57868
			51.8958	0.30294		46.3946	0.25109		45.8301	0.57871
			51.9206	0.30293		46.4111	0.2511		45.848	0.57873
			51.9457	0.30291		46.4274	0.2511		45.864	0.57875
			51.9618	0.30291		46.444	0.25111		45.881	0.57877
			51.9786	0.3029		46.4601	0.25111		45.8973	0.5788
			51.9954	0.30289		46.4777	0.25112		45.9153	0.57882
			52.0124	0.30288		46.4947	0.25112		45.9308	0.57884
			52.0368	0.30286		46.5115	0.25112		45.9472	0.57887
			52.0622	0.30285		46.5277	0.25113		45.9643	0.57889
			52.0792	0.30284		46.5453	0.25113		45.9817	0.57891
			52.0955	0.30283		46.5617	0.25114		45.9971	0.57894
			52.1121	0.30282		46.578	0.25114		46.015	0.57896
			52.1372	0.30281		46.5946	0.25114		46.0314	0.57898
			52.1625	0.30279		46.6117	0.25115		46.048	0.579
			52.1791	0.30278		46.6284	0.25115		46.0643	0.57903
			52.1953	0.30277		46.6451	0.25116		46.0819	0.57905
			52.2125	0.30276		46.662	0.25116		46.0968	0.57907
			52.2375	0.30275		46.6782	0.25116		46.1137	0.5791
			52.2626	0.30273		46.6956	0.25117		46.1314	0.57912
			52.279	0.30273		46.7133	0.25117		46.1481	0.57914
			52.2958	0.30272		46.729	0.25118		46.1641	0.57917
			52.3127	0.30271		46.7462	0.25118		46.1813	0.57919
			52.3374	0.30269		46.7622	0.25119		46.1981	0.57921
			52.3623	0.30268		46.7792	0.25119		46.2143	0.57923
			52.3783	0.30267		46.7962	0.25119		46.2306	0.57925
			52.3962	0.30266		46.813	0.2512		46.2482	0.57928
			52.4121	0.30265		46.8288	0.2512		46.2649	0.5793
			52.4371	0.30264		46.846	0.2512		46.2813	0.57932
			52.4612	0.30263		46.8622	0.25121		46.2981	0.57934
			52.4786	0.30262		46.8786	0.25121		46.3147	0.57937
			52.4969	0.30261		46.8961	0.25122		46.3307	0.57939
			52.5117	0.3026		46.912	0.25122		46.3474	0.57941
			52.5374	0.30259		46.9281	0.25122		46.3648	0.57943
			52.5619	0.30258		46.9464	0.25123		46.3812	0.57945
			52.5795	0.30257		46.9623	0.25123		46.398	0.57947
			52.596	0.30256		46.9788	0.25124		46.4138	0.57949
			52.6124	0.30255		46.9957	0.25124		46.4316	0.57952
			52.6373	0.30254		47.0123	0.25124		46.4483	0.57954
			52.6628	0.30253		47.0292	0.25125		46.4643	0.57956
			52.6793	0.30252		47.0453	0.25125		46.481	0.57958
			52.6953	0.30252		47.0626	0.25125		46.498	0.5796
			52.7118	0.30251		47.0781	0.25126		46.5145	0.57962
			52.7373	0.3025		47.0949	0.25126		46.5306	0.57965
			52.7618	0.30249		47.1118	0.25126		46.5483	0.57967
			52.7787	0.30248		47.1293	0.25127		46.5637	0.57969
			52.7953	0.30248		47.1454	0.25127		46.5812	0.57971
			52.8125	0.30247		47.1616	0.25128		46.5976	0.57973
			52.8374	0.30246		47.1789	0.25128		46.6147	0.57975
			52.8622	0.30245		47.1951	0.25128		46.6317	0.57978
			52.8792	0.30244		47.212	0.25129		46.6482	0.5798
			52.8956	0.30244		47.229	0.25129		46.6649	0.57982
			52.913	0.30243		47.2459	0.25129		46.6817	0.57984
			52.9371	0.30242		47.2623	0.2513		46.6981	0.57986
			52.9621	0.30241		47.2791	0.2513		46.7152	0.57988
			52.9785	0.30241		47.2966	0.2513		46.7315	0.5799
			52.9958	0.3024		47.312	0.25131		46.7485	0.57993
			53.0122	0.3024		47.3297	0.25131		46.7652	0.57995
			53.0375	0.30239		47.3458	0.25132		46.7812	0.57997
			53.0623	0.30238		47.3629	0.25132		46.7979	0.57999
			53.079	0.30238		47.3792	0.25133		46.8141	0.58001
			53.0959	0.30237		47.3956	0.25133		46.832	0.58004
			53.1128	0.30237		47.4127	0.25133		46.8485	0.58006
			53.1382	0.30236		47.4291	0.25134		46.8651	0.58008
			53.162	0.30235		47.4462	0.25134		46.8821	0.5801
			53.1793	0.30235		47.4624	0.25135		46.898	0.58012
			53.1964	0.30235		47.4792	0.25135		46.915	0.58014
			53.2124	0.30234		47.4953	0.25136		46.9318	0.58017
			53.2372	0.30234		47.5123	0.25136		46.948	0.58019
			53.2629	0.30233		47.5289	0.25137		46.9648	0.58021
			53.279	0.30233		47.5464	0.25137		46.9811	0.58023
			53.2958	0.30232		47.5624	0.25138		46.9974	0.58025
			53.3122	0.30232		47.5798	0.25138		47.0147	0.58027
			53.3373	0.30231		47.5965	0.25139		47.0307	0.5803
			53.3618	0.30231		47.6124	0.25139		47.0473	0.58032
			53.3788	0.30231		47.6294	0.2514		47.0649	0.58034
			53.3949	0.3023		47.6457	0.2514		47.0805	0.58036
			53.4121	0.3023		47.6626	0.25141		47.0977	0.58039
			53.4375	0.30229		47.6788	0.25141		47.1145	0.58041
			53.4627	0.30229		47.6958	0.25142		47.1313	0.58043
			53.4786	0.30228		47.713	0.25142		47.1491	0.58045
			53.4958	0.30228		47.7301	0.25143		47.1652	0.58048
			53.5126	0.30227		47.7458	0.25143		47.1822	0.5805
			53.5375	0.30227		47.7621	0.25144		47.1983	0.58052
			53.5619	0.30226		47.7793	0.25145		47.2157	0.58055
			53.5792	0.30226		47.7955	0.25145		47.2317	0.58057
			53.5956	0.30225		47.813	0.25146		47.2485	0.5806
			53.6129	0.30225		47.8295	0.25146		47.266	0.58062
			53.6367	0.30224		47.8455	0.25147		47.2822	0.58064
			53.6622	0.30223		47.8621	0.25147		47.2999	0.58067
			53.6795	0.30223		47.8796	0.25148		47.3147	0.58069
			53.6961	0.30223		47.8955	0.25148		47.3329	0.58071
			53.7136	0.30222		47.913	0.25148		47.3492	0.58074
			53.7298	0.30222		47.9297	0.25149		47.366	0.58076
			53.7546	0.30222		47.9458	0.25149		47.3829	0.58079
			53.7795	0.30221		47.9633	0.2515		47.3983	0.58081
			53.7961	0.30221		47.9795	0.2515		47.4159	0.58084
			53.813	0.3022		47.9962	0.2515		47.4328	0.58086
			53.8297	0.3022		48.0133	0.25151		47.4493	0.58088
			53.8543	0.30219		48.0301	0.25151		47.4653	0.58091
			53.8797	0.30219		48.0464	0.25152		47.4832	0.58093
			53.8956	0.30218		48.0632	0.25152		47.4996	0.58096
			53.9123	0.30218		48.0794	0.25152		47.5161	0.58098
			53.9293	0.30218		48.0969	0.25153		47.5322	0.581
			53.9544	0.30217		48.1131	0.25153		47.5488	0.58103
			53.9783	0.30216		48.1295	0.25153		47.5656	0.58105
			53.9961	0.30216		48.1461	0.25154		47.582	0.58107
			54.0128	0.30215		48.163	0.25154		47.599	0.5811
			54.0293	0.30215		48.1798	0.25154		47.6159	0.58112
			54.0543	0.30214		48.1964	0.25154		47.6327	0.58115
			54.0789	0.30213		48.2133	0.25155		47.6497	0.58117
			54.0959	0.30212		48.2292	0.25155		47.6653	0.58119
			54.1121	0.30212		48.2465	0.25155		47.6824	0.58122
			54.1293	0.30211		48.2631	0.25155		47.6998	0.58124
			54.1542	0.3021		48.2801	0.25156		47.7153	0.58126
			54.1788	0.30209		48.2967	0.25156		47.7327	0.58129
			54.1959	0.30209		48.3131	0.25156		47.7494	0.58131
			54.2129	0.30208		48.3303	0.25156		47.7656	0.58133
			54.2294	0.30208		48.3458	0.25156		47.7827	0.58136
			54.2544	0.30207		48.3633	0.25156		47.7994	0.58138
			54.279	0.30206		48.3795	0.25157		47.8161	0.5814
			54.2955	0.30205		48.3964	0.25157		47.8325	0.58143
			54.3126	0.30205		48.4133	0.25157		47.8486	0.58145
			54.3295	0.30204		48.4296	0.25157		47.8658	0.58148
			54.3552	0.30203		48.447	0.25157		47.8829	0.5815
			54.3791	0.30202		48.4633	0.25157		47.8998	0.58152
			54.3959	0.30202		48.4806	0.25157		47.916	0.58155
			54.4124	0.30201		48.4965	0.25157		47.9326	0.58157
			54.4298	0.30201		48.5143	0.25157		47.9491	0.58159
			54.4553	0.302		48.5303	0.25157		47.966	0.58162
			54.4801	0.30199		48.546	0.25157		47.9827	0.58164
			54.4964	0.30198		48.5632	0.25158		47.9992	0.58166
			54.5129	0.30198		48.5802	0.25158		48.0161	0.58169
			54.5296	0.30197		48.597	0.25158		48.0324	0.58171
			54.5543	0.30196		48.6134	0.25158		48.0496	0.58173
			54.5791	0.30196		48.6303	0.25158		48.0658	0.58176
			54.5959	0.30195		48.6466	0.25158		48.0824	0.58178
			54.6136	0.30195		48.6628	0.25158		48.1006	0.58181
			54.6293	0.30194		48.6792	0.25158		48.1166	0.58183
			54.6545	0.30193		48.6968	0.25158		48.1324	0.58185
			54.6794	0.30192		48.7128	0.25158		48.1493	0.58188
			54.6965	0.30192		48.7293	0.25158		48.1662	0.5819
			54.7128	0.30191		48.7476	0.25158		48.1828	0.58193
			54.7292	0.3019		48.7633	0.25158		48.1985	0.58195
			54.755	0.30189		48.7799	0.25158		48.2163	0.58198
			54.7792	0.30188		48.7966	0.25158		48.2328	0.582
			54.7967	0.30188		48.8139	0.25159		48.2495	0.58203
			54.8135	0.30187		48.8304	0.25159		48.2662	0.58205
			54.8307	0.30186		48.847	0.25159		48.2829	0.58208
			54.8546	0.30185		48.8637	0.25159		48.2993	0.5821
			54.8807	0.30184		48.8804	0.25159		48.3157	0.58212
			54.8969	0.30184		48.8965	0.25159		48.3323	0.58215
			54.9141	0.30183		48.9132	0.25159		48.3494	0.58217
			54.9304	0.30182		48.9301	0.2516		48.3664	0.5822
			54.9547	0.30181		48.9476	0.2516		48.3824	0.58222
			54.9801	0.3018		48.964	0.2516		48.398	0.58225
			54.9967	0.30179		48.9799	0.2516		48.4155	0.58228
			55.0134	0.30178		48.9961	0.2516		48.4332	0.5823
			55.0298	0.30178		49.013	0.2516		48.4499	0.58233
			55.0548	0.30176		49.0297	0.2516		48.4654	0.58235
			55.0802	0.30175		49.046	0.2516		48.4813	0.58238
			55.0969	0.30174		49.0633	0.2516		48.4989	0.58241
			55.1139	0.30173		49.0807	0.2516		48.516	0.58243
			55.1299	0.30172		49.0971	0.2516		48.5337	0.58246
			55.1547	0.30171		49.1136	0.2516		48.5498	0.58248
			55.1799	0.30169		49.1306	0.2516		48.5664	0.58251
			55.1961	0.30168		49.1462	0.2516		48.5827	0.58253
			55.2123	0.30167		49.1631	0.2516		48.5997	0.58256
			55.2304	0.30166		49.1798	0.2516		48.6171	0.58259
			55.2545	0.30165		49.1967	0.2516		48.6336	0.58261
			55.2802	0.30163		49.2138	0.2516		48.6494	0.58264
			55.2964	0.30162		49.2297	0.2516		48.6673	0.58266
			55.313	0.30161		49.2469	0.2516		48.6831	0.58269
			55.3295	0.3016		49.2632	0.2516		48.7006	0.58272
			55.3552	0.30159		49.2795	0.2516		48.717	0.58274
			55.3806	0.30157		49.2963	0.2516		48.7337	0.58277
			55.3964	0.30156		49.3132	0.2516		48.7501	0.5828
			55.4134	0.30155		49.3292	0.2516		48.7662	0.58282
			55.4304	0.30154		49.3466	0.2516		48.7832	0.58285
			55.4468	0.30153		49.3635	0.2516		48.8002	0.58288
			55.4716	0.30152		49.3799	0.2516		48.8165	0.58291
			55.4966	0.3015		49.3972	0.2516		48.8334	0.58293
			55.5134	0.30149		49.413	0.2516		48.8504	0.58296
			55.53	0.30149		49.4296	0.25161		48.8664	0.58299
			55.5471	0.30148		49.4468	0.25161		48.883	0.58301
			55.5722	0.30146		49.4631	0.25161		48.8991	0.58304
			55.5968	0.30145		49.4803	0.25161		48.9173	0.58307
			55.6135	0.30144		49.4975	0.25161		48.9326	0.58309
			55.6298	0.30143		49.5137	0.25161		48.9502	0.58312
			55.6475	0.30142		49.5308	0.25161		48.9665	0.58315
			55.672	0.3014		49.5478	0.25161		48.9832	0.58317
			55.6967	0.30139		49.565	0.2516		48.9998	0.5832
			55.7135	0.30138		49.5814	0.2516		49.0165	0.58322
			55.7301	0.30137		49.5975	0.2516		49.0334	0.58325
			55.7465	0.30136		49.6136	0.2516		49.0499	0.58328
			55.772	0.30135		49.6314	0.2516		49.0663	0.5833
			55.7964	0.30133		49.6477	0.2516		49.0833	0.58333
			55.8135	0.30132		49.6646	0.2516		49.1006	0.58336
			55.8302	0.30131		49.6812	0.2516		49.1171	0.58338
			55.8465	0.3013		49.6979	0.2516		49.1335	0.58341
			55.8711	0.30129		49.7138	0.2516		49.1496	0.58343
			55.8973	0.30128		49.7309	0.2516		49.1666	0.58346
			55.9134	0.30127		49.7474	0.2516		49.1832	0.58349
			55.9302	0.30126		49.7645	0.2516		49.2008	0.58351
			55.9463	0.30125		49.7813	0.2516		49.2171	0.58354
			55.9718	0.30123		49.7976	0.25159		49.2339	0.58356
			55.9963	0.30122		49.8148	0.25159		49.2503	0.58359
			56.0134	0.30121		49.8304	0.25159		49.2668	0.58361
			56.0298	0.3012		49.8476	0.25159		49.2836	0.58364
			56.0465	0.30119		49.8642	0.25159		49.3002	0.58366
			56.0719	0.30118		49.8815	0.25159		49.3169	0.58369
			56.0966	0.30117		49.8969	0.25159		49.3338	0.58372
			56.1136	0.30116		49.9144	0.25159		49.3505	0.58374
			56.132	0.30115		49.9313	0.25158		49.3677	0.58377
			56.1468	0.30115		49.9482	0.25158		49.3829	0.58379
			56.1721	0.30113		49.9646	0.25158		49.3996	0.58382
			56.1974	0.30112		49.9815	0.25158		49.4172	0.58385
			56.2137	0.30112		49.9977	0.25158		49.434	0.58387
			56.23	0.30111		50.0138	0.25158		49.4501	0.5839
			56.2467	0.3011		50.0307	0.25158		49.4664	0.58392
			56.272	0.30109		50.0478	0.25158		49.4839	0.58395
			56.2965	0.30109		50.064	0.25158		49.4995	0.58398
			56.3137	0.30108		50.0814	0.25158		49.5162	0.584
			56.3298	0.30107		50.0982	0.25158		49.5335	0.58403
			56.3468	0.30107		50.1149	0.25158		49.5499	0.58406
			56.372	0.30106		50.1319	0.25158		49.5668	0.58408
			56.397	0.30105		50.1482	0.25158		49.584	0.58411
			56.4138	0.30105		50.1645	0.25158		49.5991	0.58414
			56.4301	0.30104		50.1817	0.25157		49.6172	0.58417
			56.4476	0.30104		50.1982	0.25157		49.6338	0.58419
			56.4723	0.30103		50.2136	0.25157		49.6504	0.58422
			56.4976	0.30102		50.2311	0.25157		49.6667	0.58425
			56.5132	0.30101		50.2472	0.25157		49.6834	0.58427
			56.5302	0.30101		50.2652	0.25157		49.7	0.5843
			56.5465	0.301		50.2808	0.25157		49.7166	0.58433
			56.572	0.30099		50.2979	0.25157		49.733	0.58435
			56.5972	0.30098		50.3142	0.25157		49.75	0.58438
			56.6141	0.30098		50.3309	0.25157		49.7658	0.58441
			56.63	0.30097		50.3482	0.25157		49.7831	0.58444
			56.6471	0.30096		50.3643	0.25157		49.7991	0.58446
			56.6722	0.30096		50.3815	0.25158		49.8167	0.58449
			56.6972	0.30095		50.3977	0.25158		49.8331	0.58452
			56.7136	0.30094		50.4146	0.25158		49.8493	0.58455
			56.7303	0.30094		50.4316	0.25158		49.8672	0.58457
			56.7468	0.30093		50.4481	0.25158		49.8836	0.5846
			56.7717	0.30092		50.4642	0.25158		49.8997	0.58463
			56.7975	0.30092		50.4823	0.25158		49.917	0.58466
			56.8139	0.30091		50.4979	0.25158		49.9341	0.58468
			56.831	0.3009		50.5149	0.25158		49.951	0.58471
			56.8469	0.3009		50.5306	0.25158		49.9677	0.58474
			56.8721	0.30089		50.5479	0.25158		49.9846	0.58477
			56.8971	0.30088		50.5642	0.25159		50.001	0.58479
			56.9139	0.30088		50.581	0.25159		50.0188	0.58482
			56.931	0.30087		50.5983	0.25159		50.0351	0.58485
			56.947	0.30086		50.6146	0.25159		50.051	0.58488
			56.972	0.30086		50.632	0.25159		50.0673	0.5849
			56.9969	0.30085		50.6482	0.25159		50.0841	0.58493
			57.0134	0.30084		50.6649	0.2516		50.1009	0.58496
			57.0307	0.30084		50.6819	0.2516		50.1181	0.58499
			57.0475	0.30083		50.6983	0.2516		50.1344	0.58501
			57.0722	0.30082		50.7142	0.2516		50.1513	0.58504
			57.097	0.30082		50.7316	0.25161		50.1673	0.58507
			57.114	0.30081		50.7481	0.25161		50.1841	0.5851
			57.1311	0.3008		50.7649	0.25161		50.2014	0.58512
			57.1477	0.3008		50.7812	0.25161		50.2181	0.58515
			57.1639	0.30079		50.7985	0.25162		50.2349	0.58518
			57.189	0.30078		50.8145	0.25162		50.2511	0.58521
			57.2139	0.30078		50.8317	0.25162		50.2675	0.58523
			57.2306	0.30077		50.8486	0.25162		50.2841	0.58526
			57.2472	0.30076		50.8654	0.25163		50.301	0.58529
			57.264	0.30076		50.8817	0.25163		50.3183	0.58531
			57.2892	0.30075		50.8985	0.25163		50.3332	0.58534
			57.3134	0.30074		50.9141	0.25164		50.3501	0.58537
			57.3299	0.30074		50.932	0.25164		50.3669	0.58539
			57.3469	0.30073		50.9478	0.25164		50.3846	0.58542
			57.3638	0.30072		50.9645	0.25165		50.4012	0.58545
			57.3889	0.30072		50.9814	0.25165		50.4177	0.58547
			57.4133	0.30071		50.998	0.25165		50.4345	0.5855
			57.4302	0.3007		51.0153	0.25165		50.4512	0.58553
			57.447	0.30069		51.0316	0.25166		50.4677	0.58555
			57.4641	0.30069		51.0478	0.25166		50.485	0.58558
			57.4892	0.30068		51.0645	0.25166		50.5011	0.58561
			57.5135	0.30067		51.0815	0.25167		50.5176	0.58564
			57.5303	0.30066		51.0985	0.25167		50.5346	0.58566
			57.5467	0.30066		51.1149	0.25167		50.5508	0.58569
			57.5632	0.30065		51.1315	0.25168		50.568	0.58572
			57.589	0.30064		51.1485	0.25168		50.5844	0.58574
			57.6135	0.30064		51.1645	0.25168		50.6016	0.58577
			57.63	0.30063		51.1814	0.25169		50.6174	0.5858
			57.6481	0.30063		51.1982	0.25169		50.6348	0.58583
			57.6646	0.30062		51.2146	0.2517		50.6514	0.58585
			57.6883	0.30061		51.2322	0.2517		50.668	0.58588
			57.7141	0.3006		51.2481	0.2517		50.6845	0.58591
			57.7298	0.3006		51.2657	0.25171		50.7012	0.58593
			57.7473	0.30059		51.2813	0.25171		50.7178	0.58596
			57.7643	0.30059		51.2983	0.25172		50.735	0.58599
			57.7889	0.30058		51.3145	0.25172		50.7502	0.58602
			57.8143	0.30058		51.3309	0.25173		50.768	0.58604
			57.8303	0.30057		51.3492	0.25173		50.7839	0.58607
			57.848	0.30057		51.3652	0.25174		50.8012	0.5861
			57.864	0.30057		51.3826	0.25174		50.8172	0.58613
			57.8886	0.30056		51.3993	0.25175		50.8348	0.58615
			57.9143	0.30055		51.4157	0.25175		50.8507	0.58618
			57.93	0.30055		51.4308	0.25176		50.8678	0.58621
			57.9472	0.30055		51.4491	0.25177		50.8844	0.58624
			57.9636	0.30054		51.465	0.25177		50.9005	0.58627
			57.9887	0.30054		51.482	0.25178		50.9176	0.58629
			58.0135	0.30053		51.4985	0.25179		50.9347	0.58632
			58.0312	0.30053		51.5149	0.25179		50.951	0.58635
			58.0476	0.30052		51.5323	0.2518		50.9678	0.58638
			58.0635	0.30052		51.5477	0.25181		50.9846	0.5864
			58.0892	0.30051		51.5651	0.25182		51.0007	0.58643
			58.1136	0.30051		51.5822	0.25182		51.0183	0.58646
			58.1305	0.3005		51.5985	0.25183		51.0346	0.58649
			58.1483	0.3005		51.616	0.25184		51.0511	0.58652
			58.1643	0.3005		51.6325	0.25185		51.068	0.58655
			58.1886	0.30049		51.6489	0.25186		51.0847	0.58657
			58.2139	0.30048		51.6654	0.25186		51.1012	0.5866
			58.2298	0.30048		51.6824	0.25187		51.1177	0.58663
			58.2471	0.30047		51.6997	0.25188		51.1339	0.58666
			58.2639	0.30047		51.7158	0.25189		51.1509	0.58669
			58.2893	0.30046		51.7322	0.2519		51.1669	0.58672
			58.3141	0.30046		51.7496	0.25191		51.1838	0.58675
			58.33	0.30045		51.7656	0.25192		51.1999	0.58677
			58.3469	0.30045		51.7823	0.25193		51.2176	0.5868
			58.3641	0.30045		51.7988	0.25194		51.2345	0.58683
			58.3888	0.30044		51.8161	0.25194		51.2505	0.58686
			58.4144	0.30043		51.8324	0.25195		51.2679	0.58689
			58.4308	0.30043		51.8485	0.25196		51.2859	0.58692
			58.4473	0.30042		51.8654	0.25197		51.3012	0.58695
			58.4637	0.30042		51.8814	0.25198		51.319	0.58697
			58.4888	0.30042		51.899	0.25199		51.3345	0.587
			58.5142	0.30041		51.9153	0.252		51.352	0.58703
			58.5307	0.30041		51.9315	0.25201		51.368	0.58706
			58.5466	0.3004		51.949	0.25202		51.3847	0.58709
			58.5641	0.3004		51.9654	0.25203		51.4031	0.58712
			58.5887	0.30039		51.9819	0.25204		51.4189	0.58715
			58.614	0.30039		51.9978	0.25205		51.4354	0.58718
			58.6311	0.30038		52.0155	0.25206		51.4521	0.58721
			58.6472	0.30038		52.0317	0.25207		51.4681	0.58723
			58.6639	0.30038		52.0479	0.25208		51.4851	0.58726
			58.6891	0.30037		52.0654	0.25209		51.5019	0.58729
			58.7144	0.30037		52.0818	0.2521		51.5186	0.58732
			58.731	0.30036		52.0981	0.25211		51.5349	0.58735
			58.7477	0.30036		52.1147	0.25213		51.5515	0.58738
			58.7637	0.30036		52.1317	0.25214		51.5684	0.58741
			58.789	0.30035		52.1486	0.25215		51.5849	0.58744
			58.8144	0.30035		52.1651	0.25216		51.6019	0.58747
			58.8312	0.30035		52.1807	0.25217		51.6178	0.5875
			58.8478	0.30034		52.1989	0.25218		51.6349	0.58753
			58.864	0.30034		52.2149	0.25219		51.6514	0.58756
			58.8802	0.30034		52.2313	0.25221		51.6681	0.58758
			58.9059	0.30033		52.2483	0.25222		51.6852	0.58761
			58.9311	0.30033		52.2657	0.25223		51.7024	0.58764
			58.9481	0.30033		52.282	0.25224		51.7182	0.58767
			58.9643	0.30032		52.2991	0.25225		51.736	0.5877
			58.9805	0.30032		52.3155	0.25227		51.7518	0.58773
			59.006	0.30031		52.3321	0.25228		51.7685	0.58776
			59.0305	0.30031		52.3491	0.25229		51.7851	0.58778
			59.0483	0.30031		52.3655	0.2523		51.8023	0.58781
			59.0644	0.3003		52.3824	0.25232		51.8186	0.58784
			59.0805	0.3003		52.3991	0.25233		51.8355	0.58787
			59.1061	0.30029		52.4156	0.25234		51.8522	0.5879
			59.1317	0.30029		52.4321	0.25235		51.8693	0.58793
			59.1477	0.30029		52.4501	0.25237		51.8851	0.58796
			59.1641	0.30028		52.4658	0.25238		51.9022	0.58798
			59.1812	0.30028		52.482	0.25239		51.919	0.58801
			59.2056	0.30027		52.4993	0.2524		51.9357	0.58804
			59.2308	0.30027		52.5164	0.25242		51.9529	0.58807
			59.2478	0.30026		52.5327	0.25243		51.9679	0.5881
			59.2644	0.30026		52.5489	0.25244		51.9862	0.58813
			59.2803	0.30025		52.5658	0.25245		52.0014	0.58816
[truncated: 17,000 more rows]

## Sheet: Source Data Fig. 1e
Source Data Fig. 1e
			DP-I		DP-II		DP-III
			5.01156	1700.66	5.0001	-0.19566	5.00836	7428.01
			5.02856	1714.93	5.02057	-0.19049	5.02536	7124.43
			5.04556	1691.75	5.04104	-0.44998	5.04236	7155.06
			5.06256	1685.29	5.06151	0.04902	5.05936	7343.31
			5.07956	1692.94	5.08197	0.13226	5.07636	7183.88
			5.09656	1646.13	5.10244	-0.12131	5.09336	7177.87
			5.11356	1683.57	5.12291	0.12513	5.11036	7129.56
			5.13056	1682.22	5.14338	0.31896	5.12736	7112.12
			5.14756	1622.78	5.16385	-0.17139	5.14436	7227.1
			5.16456	1660.78	5.18432	0.28039	5.16136	7060.13
			5.18156	1637.85	5.20479	-0.16782	5.17836	7009.66
			5.19856	1654.53	5.22525	0.084	5.19536	7181.13
			5.21556	1675.43	5.24572	0.10953	5.21236	6975.15
			5.23256	1619.7	5.26619	0.01929	5.22936	7007.18
			5.24956	1589.63	5.28666	-0.12355	5.24636	6953.81
			5.26656	1596.66	5.30713	0.12836	5.26336	7055.13
			5.28356	1617.57	5.3276	-0.03023	5.28036	7026.78
			5.30056	1565.18	5.34806	0.02172	5.29736	7029.61
			5.31756	1622.19	5.36853	-0.27366	5.31436	7030.52
			5.33456	1590.22	5.389	-0.03453	5.33136	7048.79
			5.35156	1605.47	5.40947	-0.1638	5.34836	6978.53
			5.36856	1589.01	5.42994	0.07537	5.36536	6805.44
			5.38556	1615.69	5.45041	0.00404	5.38236	6753.81
			5.40256	1598.31	5.47088	-0.2199	5.39936	6829.85
			5.41956	1541.92	5.49134	0.07198	5.41636	6849.24
			5.43656	1556.21	5.51181	0.37967	5.43336	6948.4
			5.45356	1578.29	5.53228	-0.1021	5.45036	6870.04
			5.47056	1574.7	5.55275	0.04774	5.46736	6876.78
			5.48756	1547.48	5.57322	-0.37608	5.48436	6907.09
			5.50456	1510.07	5.59369	0.23696	5.50136	6872.61
			5.52156	1539.63	5.61415	-0.21314	5.51836	6800.28
			5.53856	1502.25	5.63462	-0.2536	5.53536	6659.55
			5.55556	1506.05	5.65509	0.25332	5.55236	6666.63
			5.57256	1557.48	5.67556	0.03395	5.56936	6646.26
			5.58956	1568.8	5.69603	-0.22224	5.58636	6639.61
			5.60656	1532.42	5.7165	0.1216	5.60336	6743.46
			5.62356	1507.98	5.73697	-0.10296	5.62036	6793.04
			5.64056	1502.59	5.75743	-0.03277	5.63736	6798.96
			5.65756	1490.6	5.7779	0.15324	5.65436	6744.92
			5.67456	1497.02	5.79837	0.06032	5.67136	6691.78
			5.69156	1510.96	5.81884	0.06217	5.68836	6717.64
			5.70856	1489.17	5.83931	-0.12544	5.70536	6596.59
			5.72556	1421.1	5.85978	0.0975	5.72236	6594.44
			5.74256	1457.78	5.88025	0.09941	5.73936	6649.93
			5.75956	1444.05	5.90071	-0.07233	5.75636	6573.07
			5.77656	1496.57	5.92118	0.08225	5.77336	6598.66
			5.79356	1529.51	5.94165	-0.19471	5.79036	6664.88
			5.81056	1522.51	5.96212	-0.08435	5.80736	6551.33
			5.82756	1495.12	5.98259	-0.01082	5.82436	6441.38
			5.84456	1518.22	6.00306	-0.28989	5.84136	6593.48
			5.86156	1461.09	6.02352	0.16264	5.85836	6519.48
			5.87856	1413.74	6.04399	-0.01638	5.87536	6429.88
			5.89556	1452.39	6.06446	0.11514	5.89236	6418.22
			5.91256	1503.12	6.08493	0.02564	5.90936	6631.37
			5.92956	1493.65	6.1054	-0.09542	5.92636	6484.01
			5.94656	1490.14	6.12587	-0.000672545	5.94336	6552.79
			5.96356	1423.56	6.14634	0.03094	5.96036	6468
			5.98056	1481.08	6.1668	0.00995	5.97736	6529.03
			5.99756	1486.02	6.18727	0.24161	5.99436	6415.07
			6.01456	1493.55	6.20774	-0.14249	6.01136	6439.33
			6.03156	1469.5	6.22821	-0.00552	6.02836	6407.03
			6.04856	1438.81	6.24868	-0.12643	6.04536	6454.98
			6.06556	1442.71	6.26915	-0.04713	6.06236	6370.16
			6.08256	1456.09	6.28961	-0.10993	6.07936	6370.6
			6.09956	1411.45	6.31008	-0.38848	6.09636	6362.89
			6.11656	1430.4	6.33055	0.11719	6.11336	6414.74
			6.13356	1447.92	6.35102	0.02289	6.13036	6372.26
			6.15056	1493.44	6.37149	-0.05034	6.14736	6371.36
			6.16756	1412.82	6.39196	-0.03933	6.16436	6284.79
			6.18456	1428.2	6.41243	0.08749	6.18136	6280.22
			6.20156	1478.62	6.43289	-0.07514	6.19836	6411.45
			6.21856	1488.87	6.45336	-0.12196	6.21536	6350.41
			6.23556	1496.23	6.47383	-0.0664	6.23236	6320.12
			6.25256	1472.47	6.4943	0.04708	6.24936	6330.3
			6.26956	1439.11	6.51477	-0.09731	6.26636	6197.96
			6.28656	1470.15	6.53524	0.03728	6.28336	6156.19
			6.30356	1470.47	6.55571	-0.00707	6.30036	6197.61
			6.32056	1489.85	6.57617	-0.16192	6.31736	6232.36
			6.33756	1501.2	6.59664	0.23589	6.33436	6241.18
			6.35456	1483.67	6.61711	-0.04523	6.35136	6254.89
			6.37156	1496.53	6.63758	0.01052	6.36836	6263.86
			6.38856	1495.73	6.65805	0.0084	6.38536	6193.36
			6.40556	1496.61	6.67852	-0.04633	6.40236	6067.86
			6.42256	1475.53	6.69898	-0.00104	6.41936	6171.46
			6.43956	1487.96	6.71945	0.0548	6.43636	6232.01
			6.45656	1499.45	6.73992	0.20539	6.45336	6150.01
			6.47356	1479.38	6.76039	-0.11767	6.47036	6101.71
			6.49056	1457.47	6.78086	-0.10913	6.48736	6140.46
			6.50756	1437.13	6.80133	-0.19004	6.50436	6120.56
			6.52456	1452.3	6.8218	0.15012	6.52136	6112.53
			6.54156	1469.32	6.84226	0.15347	6.53836	6186.05
			6.55856	1447.91	6.86273	0.03578	6.55536	6023.84
			6.57556	1437.76	6.8832	-0.07662	6.57236	5969.08
			6.59256	1440.86	6.90367	-0.07847	6.58936	6101.45
			6.60956	1425.02	6.92414	0.09339	6.60636	6155.49
			6.62656	1409.02	6.94461	0.23896	6.62336	6157.03
			6.64356	1382.05	6.96508	-0.1944	6.64036	6094.71
			6.66056	1406.27	6.98554	-0.11722	6.65736	6046.09
			6.67756	1438.12	7.00601	0.19597	6.67436	6051.57
			6.69456	1431.88	7.02648	-0.11713	6.69136	5987.67
			6.71156	1474.22	7.04695	0.03294	6.70836	6015.05
			6.72856	1447.3	7.06742	-0.14854	6.72536	6105.3
			6.74556	1464.53	7.08789	-0.00368	6.74236	6160.27
			6.76256	1473.11	7.10835	0.22015	6.75936	6063.99
			6.77956	1435.48	7.12882	0.15453	6.77636	6028.26
			6.79656	1452.01	7.14929	-0.03212	6.79336	6034.34
			6.81356	1449.69	7.16976	0.13915	6.81036	5995.27
			6.83056	1537.74	7.19023	0.06307	6.82736	6032.84
			6.84756	1455.21	7.2107	-0.04457	6.84436	6079.12
			6.86456	1450.71	7.23117	0.12676	6.86136	6011.7
			6.88156	1617.52	7.25163	-0.04398	6.87836	5976.8
			6.89856	1489.25	7.2721	-0.11471	6.89536	6073.14
			6.91556	1540.18	7.29257	-0.11291	6.91236	6015.62
			6.93256	1519.84	7.31304	-0.01636	6.92936	5939.58
			6.94956	1510.46	7.33351	-0.17241	6.94636	5968.01
			6.96656	1546.17	7.35398	0.17682	6.96336	6088.43
			6.98356	1502.69	7.37444	-0.00551	6.98036	6169.65
			7.00056	1647.3	7.39491	0.00693	6.99736	6084.07
			7.01756	1456.37	7.41538	-0.03851	7.01436	6095.05
			7.03456	1734.82	7.43585	-0.16287	7.03136	6095
			7.05156	1645.39	7.45632	0.11805	7.04836	6086
			7.06856	1705.83	7.47679	0.06742	7.06536	6183.39
			7.08556	1787.08	7.49726	-0.14635	7.08236	6169.77
			7.10256	1848.61	7.51772	-0.03377	7.09936	6350.38
			7.11956	1904.41	7.53819	-0.05276	7.11636	6309.55
			7.13656	1928.17	7.55866	0.14407	7.13336	6380.38
			7.15356	2018.03	7.57913	0.26724	7.15036	6405.57
			7.17056	2141.98	7.5996	-0.00958	7.16736	6650.19
			7.18756	2290.29	7.62007	-0.05478	7.18436	6764.65
			7.20456	2506.95	7.64054	-0.18418	7.20136	7103.36
			7.22156	2403.56	7.661	0.06006	7.21836	7735.76
			7.23856	2576.28	7.68147	0.17801	7.23536	8398.68
			7.25556	2770.72	7.70194	0.08019	7.25236	8476.47
			7.27256	2849.15	7.72241	0.10344	7.26936	7970.64
			7.28956	3123.43	7.74288	-0.00486	7.28636	7737.83
			7.30656	3297.82	7.76335	0.23949	7.30336	8000.58
			7.32356	3554.21	7.78381	0.0944	7.32036	8453.48
			7.34056	4026.24	7.80428	0.38617	7.33736	8644.69
			7.35756	4453.54	7.82475	-0.02731	7.35436	8681.34
			7.37456	5045.43	7.84522	-0.08286	7.37136	8981.1
			7.39156	5752.46	7.86569	0.42476	7.38836	9492.79
			7.40856	6259.95	7.88616	0.22715	7.40536	9797.99
			7.42556	7039.19	7.90663	0.66114	7.42236	9785.98
			7.44256	8259.55	7.92709	0.62146	7.43936	10463.4
			7.45956	9925.09	7.94756	0.31339	7.45636	11275.5
			7.47656	11761.3	7.96803	0.42639	7.47336	11506.8
			7.49356	14276.2	7.9885	0.18679	7.49036	11605.5
			7.51056	14802.3	8.00897	0.38405	7.50736	11171.6
			7.52756	10190.8	8.02944	0.59712	7.52436	10515.6
			7.54456	4785.87	8.0499	0.48916	7.54136	9926.32
			7.56156	2402.87	8.07037	0.53386	7.55836	9567.32
			7.57856	1797.11	8.09084	0.43647	7.57536	8966.95
			7.59556	1697.38	8.11131	0.44437	7.59236	8042.78
			7.61256	1674.88	8.13178	0.40493	7.60936	7254.3
			7.62956	1562.37	8.15225	0.33919	7.62636	6584.15
			7.64656	1591.92	8.17272	0.24716	7.64336	6076.49
			7.66356	1544.05	8.19318	0.12883	7.66036	5842.36
			7.68056	1501.71	8.21365	0.14211	7.67736	5686.71
			7.69756	1452.97	8.23412	0.20278	7.69436	5778.23
			7.71456	1557.91	8.25459	0.15821	7.71136	5733.96
			7.73156	1427.27	8.27506	0.02419	7.72836	5531.55
			7.74856	1437.4	8.29553	-0.03613	7.74536	5748.69
			7.76556	1429.21	8.316	-0.01221	7.76236	5673.01
			7.78256	1371.83	8.33646	0.03804	7.77936	5459.52
			7.79956	1424.35	8.35693	0.27253	7.79636	5534.2
			7.81656	1424.29	8.3774	0.11757	7.81336	5482.14
			7.83356	1407.53	8.39787	0.06264	7.83036	5518.49
			7.85056	1418.32	8.41834	-0.13965	7.84736	5665.01
			7.86756	1415.19	8.43881	0.1002	7.86436	5479.01
			7.88456	1364.99	8.45927	-0.05467	7.88136	5567.4
			7.90156	1372.54	8.47974	0.2168	7.89836	5594.82
			7.91856	1426.79	8.50021	-0.01171	7.91536	5440.43
			7.93556	1389.82	8.52068	0.10717	7.93236	5429.12
			7.95256	1406.47	8.54115	-0.08971	7.94936	5544.57
			7.96956	1364.85	8.56162	0.10816	7.96636	5426.12
			7.98656	1394.85	8.58209	0.31659	7.98336	5443.87
			8.00356	1438.61	8.60255	0.15135	8.00036	5435.85
			8.02056	1374.06	8.62302	0.00193	8.01736	5382.74
			8.03756	1358.26	8.64349	0.00516	8.03436	5349.03
			8.05456	1415.15	8.66396	-0.16001	8.05136	5390.55
			8.07156	1384.26	8.68443	0.03274	8.06836	5432.04
			8.08856	1434.84	8.7049	0.03604	8.08536	5387.9
			8.10556	1412.84	8.72537	-0.07116	8.10236	5263.31
			8.12256	1379.55	8.74583	0.02166	8.11936	5332.46
			8.13956	1342.79	8.7663	0.04608	8.13636	5294.11
			8.15656	1352.24	8.78677	-0.08737	8.15336	5337.74
			8.17356	1378.42	8.80724	-0.11028	8.17036	5283.23
			8.19056	1350.06	8.82771	0.0129	8.18736	5211.87
			8.20756	1364.96	8.84818	0.194	8.20436	5321.7
			8.22456	1318.88	8.86864	0.15933	8.22136	5425.6
			8.24156	1336.96	8.88911	-0.01216	8.23836	5310.82
			8.25856	1336	8.90958	-0.12047	8.25536	5238.81
			8.27556	1307.09	8.93005	0.16072	8.27236	5290.72
			8.29256	1360.02	8.95052	0.03141	8.28936	5332.15
			8.30956	1356.67	8.97099	-0.15578	8.30636	5370.25
			8.32656	1333.83	8.99146	0.14127	8.32336	5305.8
			8.34356	1334.15	9.01192	0.0857	8.34036	5289.6
			8.36056	1311.27	9.03239	0.00911	8.35736	5333.4
			8.37756	1296.91	9.05286	-0.02535	8.37436	5360.48
			8.39456	1322.59	9.07333	0.02442	8.39136	5316.87
			8.41156	1332.14	9.0938	0.00579	8.40836	5198.53
			8.42856	1341.09	9.11427	0.08718	8.42536	5188.85
			8.44556	1335.74	9.13473	0.04228	8.44236	5303.26
			8.46256	1327.61	9.1552	0.03425	8.45936	5283.55
			8.47956	1321.59	9.17567	0.15255	8.47636	5182.44
			8.49656	1313.86	9.19614	0.06562	8.49336	5247.94
			8.51356	1313.14	9.21661	-0.08972	8.51036	5208.99
			8.53056	1312.06	9.23708	-0.08187	8.52736	5199.7
			8.54756	1287.29	9.25755	0.10495	8.54436	5254.2
			8.56456	1298.26	9.27801	-0.17137	8.56136	5174.52
			8.58156	1300.01	9.29848	-0.0424	8.57836	5208
			8.59856	1271.11	9.31895	0.08659	8.59536	5147.45
			8.61556	1285.19	9.33942	-0.11072	8.61236	5114.5
			8.63256	1297.1	9.35989	0.16569	8.62936	5236.11
			8.64956	1321.31	9.38036	0.06843	8.64636	5290.2
			8.66656	1313.42	9.40083	0.07646	8.66336	5211.96
			8.68356	1303.56	9.42129	0.00557	8.68036	5182.21
			8.70056	1263.71	9.44176	-0.01267	8.69736	5229.46
			8.71756	1267.53	9.46223	0.06384	8.71436	5205.92
			8.73456	1279.46	9.4827	0.0667	8.73136	5135.22
			8.75156	1307.5	9.50317	0.26432	8.74836	5219.95
			8.76856	1345.1	9.52364	0.27775	8.76536	5227.53
			8.78556	1277.91	9.5441	0.01752	8.78236	5105.35
			8.80256	1294.04	9.56457	-0.04269	8.79936	5093.1
			8.81956	1305.14	9.58504	0.24449	8.81636	5141.13
			8.83656	1262.22	9.60551	0.04749	8.83336	5014.89
			8.85356	1253.05	9.62598	0.07156	8.85036	5113.81
			8.87056	1248.98	9.64645	-0.0254	8.86736	5220.98
			8.88756	1264.95	9.66692	-0.02234	8.88436	5187.68
			8.90456	1244.96	9.68738	0.00706	8.90136	5153.44
			8.92156	1281.66	9.70785	0.03122	8.91836	5109.16
			8.93856	1282.01	9.72832	-0.01301	8.93536	5032.68
			8.95556	1232.02	9.74879	0.02698	8.95236	5216.56
			8.97256	1311.08	9.76926	0.04069	8.96936	5160.75
			8.98956	1250.12	9.78973	-0.09296	8.98636	5083.95
			9.00656	1238.57	9.81019	0.01553	9.00336	5272.53
			9.02356	1250.62	9.83066	-0.09701	9.02036	5107.3
			9.04056	1291.81	9.85113	0.0852	9.03736	5090.52
			9.05756	1292.29	9.8716	0.15692	9.05436	5106.19
			9.07456	1221.99	9.89207	0.00234	9.07136	4985.32
			9.09156	1295.05	9.91254	0.20041	9.08836	5105
			9.10856	1249.25	9.93301	-0.1857	9.10536	5005.03
			9.12556	1251.91	9.95347	0.04926	9.12236	5007.26
			9.14256	1292.57	9.97394	-0.30523	9.13936	5036.44
			9.15956	1270.54	9.99441	-0.04548	9.15636	5022.01
			9.17656	1253.47	10.0149	-0.05939	9.17336	5033.66
			9.19356	1266.01	10.0353	0.0741	9.19036	5077.02
			9.21056	1270.47	10.0558	0.05497	9.20736	5085.59
			9.22756	1251.16	10.0763	0.00955	9.22436	5054.9
			9.24456	1239.46	10.0968	0.101	9.24136	5002.77
			9.26156	1237.52	10.1172	-0.26543	9.25836	4997.53
			9.27856	1249.44	10.1377	-0.04762	9.27536	5076.92
			9.29556	1230.64	10.1582	0.04389	9.29236	5048.39
			9.31256	1166.93	10.1786	-0.1172	9.30936	5031.61
			9.32956	1197.84	10.1991	0.25857	9.32636	5087.29
			9.34656	1226.92	10.2196	0.09752	9.34336	5107.95
			9.36356	1225.34	10.24	0.08913	9.36036	5077.12
			9.38056	1231.79	10.2605	0.08075	9.37736	5141.8
			9.39756	1225.97	10.281	-0.06444	9.39436	5233.01
			9.41456	1198.89	10.3014	-0.01487	9.41136	5300.22
			9.43156	1231.31	10.3219	0.02946	9.42836	5323.08
			9.44856	1254.93	10.3424	0.03171	9.44536	5327.37
			9.46556	1229.79	10.3628	-0.09234	9.46236	5408.99
			9.48256	1227.45	10.3833	-0.06899	9.47936	5596.55
			9.49956	1210.64	10.4038	0.07543	9.49636	5781.25
			9.51656	1224.05	10.4243	0.3725	9.51336	5872.08
			9.53356	1228.91	10.4447	0.25907	9.53036	5912.38
			9.55056	1264.86	10.4652	0.47198	9.54736	5955.24
			9.56756	1271.31	10.4857	0.62702	9.56436	5957.27
			9.58456	1277.43	10.5061	1.81892	9.58136	6077.19
			9.60156	1254.31	10.5266	3.18453	9.59836	6379.41
			9.61856	1205.95	10.5471	6.09753	9.61536	6845.6
			9.63556	1214.19	10.5675	11.5842	9.63236	7591.83
			9.65256	1226.39	10.588	11.9236	9.64936	8298.19
			9.66956	1208.25	10.6085	9.99983	9.66636	8842.13
			9.68656	1194.32	10.6289	5.26555	9.68336	9153.6
			9.70356	1268.86	10.6494	2.16288	9.70036	9438.46
			9.72056	1232.8	10.6699	1.12339	9.71736	9541.6
			9.73756	1267	10.6903	0.63655	9.73436	10224.9
			9.75456	1191.27	10.7108	0.71815	9.75136	12026
			9.77156	1205.51	10.7313	0.95241	9.76836	14737.2
			9.78856	1237.65	10.7517	1.10775	9.78536	18457.4
			9.80556	1230.95	10.7722	1.09468	9.80236	18699.6
			9.82256	1229.93	10.7927	0.80796	9.81936	17426.5
			9.83956	1232.42	10.8132	0.77389	9.83636	17270.4
			9.85656	1268.4	10.8336	0.85037	9.85336	18533.3
			9.87356	1285.77	10.8541	0.41634	9.87036	20209.2
			9.89056	1305.05	10.8746	0.3455	9.88736	21965.5
			9.90756	1244.06	10.895	0.17468	9.90436	23847.4
			9.92456	1333.62	10.9155	0.24072	9.92136	27224.3
			9.94156	1401.19	10.936	0.41205	9.93836	31351
			9.95856	1263.92	10.9564	0.60972	9.95536	33599.1
			9.97556	1442.66	10.9769	0.53372	9.97236	40616.8
			9.99256	1397.82	10.9974	0.48407	9.98936	51565.1
			10.0096	1476.79	11.0178	0.46602	10.0064	54088.9
			10.0266	1616.01	11.0383	0.5743	10.0234	53427
			10.0436	1504.96	11.0588	0.57209	10.0404	49827.2
			10.0606	1336.57	11.0792	0.32779	10.0574	41664.3
			10.0776	1370.61	11.0997	0.15719	10.0744	33291.9
			10.0946	1411.82	11.1202	0.33926	10.0914	26731.3
			10.1116	1411.86	11.1407	0.14239	10.1084	17576.1
			10.1286	1508.47	11.1611	0.21397	10.1254	11428.9
			10.1456	1511.31	11.1816	0.06453	10.1424	7691.45
			10.1626	1530.36	11.202	0.1572	10.1594	6581.08
			10.1796	1731.22	11.2225	0.11833	10.1764	6172.89
			10.1966	1781.43	11.243	0.30579	10.1934	5999.04
			10.2136	1769.95	11.2635	0.28801	10.2104	5824.8
			10.2306	1932.74	11.2839	-0.00869	10.2274	5702.92
			10.2476	2087.23	11.3044	0.19463	10.2444	5586.63
			10.2646	2269.77	11.3249	-0.17045	10.2614	5611.22
			10.2816	2463.22	11.3453	0.02239	10.2784	5394.44
			10.2986	2751.14	11.3658	-0.10054	10.2954	5348.48
			10.3156	2985.86	11.3863	0.13445	10.3124	5299.82
			10.3326	3098.19	11.4067	0.31683	10.3294	5256.38
			10.3496	3144.34	11.4272	0.04661	10.3464	5078.19
			10.3666	3113.21	11.4477	-0.13412	10.3634	5080.09
			10.3836	3187.78	11.4681	0.14833	10.3804	5150.63
			10.4006	3468.07	11.4886	0.10448	10.3974	5102.26
			10.4176	3500.14	11.5091	-0.08144	10.4144	5156.29
			10.4346	3034.13	11.5296	0.17476	10.4314	5265.55
			10.4516	2225.03	11.55	0.02572	10.4484	5109.41
			10.4686	1558.57	11.5705	0.12408	10.4654	5075.5
			10.4856	1288.45	11.5909	0.04351	10.4824	5165.7
			10.5026	1303.32	11.6114	0.00506	10.4994	5344.12
			10.5196	1358.32	11.6319	0.16138	10.5164	5329.7
			10.5366	1274.48	11.6524	0.05456	10.5334	5299.84
			10.5536	1249.22	11.6728	0.05829	10.5504	5356.82
			10.5706	1215.61	11.6933	0.10415	10.5674	5388.1
			10.5876	1296.74	11.7138	-0.12365	10.5844	5434.7
			10.6046	1307.3	11.7342	-0.0995	10.6014	5557.4
			10.6216	1277.32	11.7547	0.01942	10.6184	5694.42
			10.6386	1252.64	11.7752	-0.01428	10.6354	5781.29
			10.6556	1230.99	11.7956	0.06784	10.6524	5911.43
			10.6726	1241.56	11.8161	-0.01844	10.6694	6040.67
			10.6896	1206.95	11.8366	-0.05733	10.6864	6148.62
			10.7066	1200.59	11.857	0.05117	10.7034	5986.84
			10.7236	1192.34	11.8775	0.1018	10.7204	5973.25
			10.7406	1237.16	11.898	-0.01596	10.7374	6013.27
			10.7576	1187.43	11.9184	0.04524	10.7544	5816.77
			10.7746	1196	11.9389	0.16962	10.7714	5454.03
			10.7916	1152.12	11.9594	-0.0165	10.7884	5165.68
			10.8086	1206.56	11.9799	-0.18681	10.8054	4997.37
			10.8256	1196.43	12.0003	0.0214	10.8224	4954.65
			10.8426	1176.76	12.0208	-0.12827	10.8394	4868.65
			10.8596	1201.75	12.0413	0.00629	10.8564	4804.46
			10.8766	1167.47	12.0617	0.04088	10.8734	4748.17
			10.8936	1184.26	12.0822	0.06496	10.8904	4667.76
			10.9106	1163.37	12.1027	-0.03725	10.9074	4668
			10.9276	1224.77	12.1231	0.13425	10.9244	4727.7
			10.9446	1230.64	12.1436	0.0163	10.9414	4782.1
			10.9616	1164.86	12.1641	0.18784	10.9584	4779.35
			10.9786	1171.59	12.1845	0.00678	10.9754	4664.49
			10.9956	1210.08	12.205	-0.05847	10.9924	4663.55
			11.0126	1164.81	12.2255	0.01314	11.0094	4725.92
			11.0296	1157.03	12.246	0.03741	11.0264	4633.38
			11.0466	1185.97	12.2664	0.07222	11.0434	4702.09
			11.0636	1223.46	12.2869	0.03864	11.0604	4726.41
			11.0806	1212.52	12.3073	0.05245	11.0774	4671.96
			11.0976	1189.04	12.3278	0.05575	11.0944	4669.08
			11.1146	1181.54	12.3483	0.04329	11.1114	4769.5
			11.1316	1211.11	12.3688	0.18875	11.1284	4699.33
			11.1486	1230.45	12.3892	-0.04998	11.1454	4684.56
			11.1656	1193.99	12.4097	-0.00974	11.1624	4616.16
			11.1826	1172.46	12.4302	-0.00106	11.1794	4652.55
			11.1996	1190.25	12.4506	-0.09762	11.1964	4759.88
			11.2166	1197.58	12.4711	-0.01196	11.2134	4683.57
			11.2336	1208.9	12.4916	0.05266	11.2304	4698.09
			11.2506	1166.32	12.512	0.02783	11.2474	4680.26
			11.2676	1167.74	12.5325	-0.08645	11.2644	4646.5
			11.2846	1147.33	12.553	0.24667	11.2814	4577.04
			11.3016	1170.13	12.5734	-0.03072	11.2984	4663.14
			11.3186	1221.36	12.5939	-0.01862	11.3154	4698.51
			11.3356	1186.75	12.6144	0.01456	11.3324	4636.54
			11.3526	1174.82	12.6349	-0.07329	11.3494	4608.57
			11.3696	1205.06	12.6553	-0.01901	11.3664	4600.76
			11.3866	1187.05	12.6758	0.09845	11.3834	4546.01
			11.4036	1156.1	12.6962	-0.08406	11.4004	4539.87
			11.4206	1152.26	12.7167	0.12818	11.4174	4545.65
			11.4376	1148.59	12.7372	-0.04903	11.4344	4552.12
			11.4546	1143.55	12.7577	0.13695	11.4514	4545.44
			11.4716	1144.9	12.7781	-0.09285	11.4684	4542.41
			11.4886	1145.5	12.7986	0.16159	11.4854	4555.01
			11.5056	1160.4	12.8191	-0.05763	11.5024	4562.81
			11.5226	1171.96	12.8395	-0.09788	11.5194	4556.9
			11.5396	1123.23	12.86	0.07242	11.5364	4553.18
			11.5566	1114.43	12.8805	0.01116	11.5534	4500.25
			11.5736	1151.21	12.9009	-0.10271	11.5704	4531.91
			11.5906	1145.24	12.9214	0.1466	11.5874	4471.83
			11.6076	1164.35	12.9419	0.03278	11.6044	4582.3
			11.6246	1166.39	12.9623	0.0874	11.6214	4560.21
			11.6416	1151.35	12.9828	-0.08953	11.6384	4579.43
			11.6586	1111.07	13.0033	-0.01381	11.6554	4538.32
			11.6756	1157.04	13.0237	0.21457	11.6724	4522.1
			11.6926	1154.51	13.0442	0.31665	11.6894	4575.95
			11.7096	1121.35	13.0647	0.41349	11.7064	4561.75
			11.7266	1126.21	13.0852	0.37351	11.7234	4489.86
			11.7436	1118	13.1056	0.33882	11.7404	4497.06
			11.7606	1143.5	13.1261	0.12521	11.7574	4536.24
			11.7776	1156.18	13.1466	0.21688	11.7744	4588.46
			11.7946	1147.8	13.167	0.11909	11.7914	4574.45
			11.8116	1232.09	13.1875	0.04239	11.8084	4430.8
			11.8286	1158.87	13.208	-0.06061	11.8254	4357.6
			11.8456	1100.39	13.2284	0.02063	11.8424	4527.95
			11.8626	1151.9	13.2489	0.00188	11.8594	4463.87
			11.8796	1164.46	13.2694	0.07264	11.8764	4506.1
			11.8966	1133.42	13.2898	0.22763	11.8934	4462.12
			11.9136	1156.99	13.3103	0.27211	11.9104	4555.23
			11.9306	1133.49	13.3308	0.37978	11.9274	4565.85
			11.9476	1119.58	13.3512	0.22957	11.9444	4439.71
			11.9646	1151.11	13.3717	0.21096	11.9614	4434.08
			11.9816	1164.6	13.3922	0.09764	11.9784	4437.69
			11.9986	1142.27	13.4126	0.18961	11.9954	4473.58
			12.0156	1144.2	13.4331	0.00265	12.0124	4521.94
			12.0326	1141.12	13.4536	0.03151	12.0294	4439.41
			12.0496	1148.08	13.4741	-0.00277	12.0464	4420.88
			12.0666	1173.62	13.4945	-0.04756	12.0634	4577.63
			12.0836	1183.5	13.515	0.08137	12.0804	4532.63
			12.1006	1157.86	13.5355	0.11031	12.0974	4533.87
			12.1176	1149.55	13.5559	0.02876	12.1144	4452
			12.1346	1195.23	13.5764	-0.01067	12.1314	4471.15
			12.1516	1170.59	13.5969	0.15518	12.1484	4520.75
			12.1686	1190.41	13.6173	0.08422	12.1654	4689.59
			12.1856	1239.75	13.6378	0.17644	12.1824	4564.76
			12.2026	1246.05	13.6583	0.18447	12.1994	4639.81
			12.2196	1283.39	13.6787	-0.01274	12.2164	4676.59
			12.2366	1334.55	13.6992	0.02165	12.2334	4642.17
			12.2536	1275.46	13.7197	0.00344	12.2504	4607.76
			12.2706	1319.85	13.7401	0.01682	12.2674	4726.01
			12.2876	1412.19	13.7606	0.00391	12.2844	4793.33
			12.3046	1469.5	13.7811	0.03313	12.3014	4874.72
			12.3216	1494.66	13.8016	-0.05868	12.3184	5077.06
			12.3386	1431.23	13.822	0.00743	12.3354	5224.75
			12.3556	1375.62	13.8425	0.05777	12.3524	5225.38
			12.3726	1373.29	13.863	0.10814	12.3694	5359.48
			12.3896	1330.31	13.8834	-0.14674	12.3864	5691.51
			12.4066	1234.1	13.9039	-0.0858	12.4034	6060.71
			12.4236	1168.65	13.9244	-0.09326	12.4204	6468.5
			12.4406	1180.37	13.9448	0.07724	12.4374	6781.19
			12.4576	1195.1	13.9653	-0.0575	12.4544	7024.62
			12.4746	1195.46	13.9858	0.19726	12.4714	7277.31
			12.4916	1189.49	14.0062	0.07835	12.4884	7312.17
			12.5086	1195.43	14.0267	0.0279	12.5054	7247.57
			12.5256	1179.45	14.0472	0.06693	12.5224	7281.72
			12.5426	1185.21	14.0676	0.14283	12.5394	7163.18
			12.5596	1288.19	14.0881	0.12929	12.5564	6671.19
			12.5766	1283.97	14.1086	0.33155	12.5734	6168.51
			12.5936	1210.44	14.129	0.00226	12.5904	5668.82
			12.6106	1184.74	14.1495	0.16246	12.6074	5228.5
			12.6276	1343.45	14.17	0.11216	12.6244	4915.89
			12.6446	1359.41	14.1905	0.02504	12.6414	4578.32
			12.6616	1360.63	14.2109	0.12742	12.6584	4482.16
			12.6786	1369.79	14.2314	0.14561	12.6754	4505.94
			12.6956	1429.9	14.2519	0.0954	12.6924	4492.77
			12.7126	1524.36	14.2723	-0.14952	12.7094	4511.16
			12.7296	1583.1	14.2928	0.10558	12.7264	4461.15
			12.7466	1601.83	14.3133	0.07649	12.7434	4476.85
			12.7636	1664.07	14.3337	-0.06836	12.7604	4436.2
			12.7806	1744.54	14.3542	-0.0974	12.7774	4324.3
			12.7976	1748.55	14.3747	0.15253	12.7944	4381.41
			12.8146	1775.23	14.3951	0.15511	12.8114	4350.79
			12.8316	1390.63	14.4156	0.26824	12.8284	4382.13
			12.8486	1259.43	14.4361	0.07614	12.8454	4406.2
			12.8656	1171.63	14.4565	0.14195	12.8624	4258.69
			12.8826	1152.71	14.477	0.22357	12.8794	4242.01
			12.8996	1134.34	14.4975	-0.06321	12.8964	4399.67
			12.9166	1153.48	14.518	-0.10786	12.9134	4266.73
			12.9336	1137.78	14.5384	0.06439	12.9304	4365.28
			12.9506	1120.51	14.5589	0.08402	12.9474	4244.99
			12.9676	1112.77	14.5793	0.17736	12.9644	4296.6
			12.9846	1142.11	14.5998	0.19178	12.9814	4274.58
			13.0016	1080.38	14.6203	0.1799	12.9984	4308.37
			13.0186	1090.67	14.6408	0.10489	13.0154	4306.88
			13.0356	1107.85	14.6612	0.24569	13.0324	4273.57
			13.0526	1108.14	14.6817	0.1602	13.0494	4240.93
			13.0696	1095.12	14.7022	0.18525	13.0664	4278.25
			13.0866	1089.54	14.7226	0.12612	13.0834	4254.74
			13.1036	1087.6	14.7431	0.13017	13.1004	4192.7
			13.1206	1089.7	14.7636	0.1974	13.1174	4242.9
			13.1376	1065.44	14.784	0.25939	13.1344	4268.3
			13.1546	1122.2	14.8045	0.16878	13.1514	4330.54
			13.1716	1096.68	14.825	0.24134	13.1684	4221.55
			13.1886	1085.56	14.8454	-0.04923	13.1854	4301.86
			13.2056	1092.44	14.8659	0.09706	13.2024	4326.86
			13.2226	1113.31	14.8864	-0.01452	13.2194	4160.92
			13.2396	1101.75	14.9069	-0.01555	13.2364	4150.17
			13.2566	1090.25	14.9273	0.06239	13.2534	4282.46
			13.2736	1062.82	14.9478	0.1193	13.2704	4367.73
			13.2906	1094.24	14.9682	0.00781	13.2874	4285.95
			13.3076	1140.08	14.9887	0.12266	13.3044	4230.1
			13.3246	1127.69	15.0092	0.16385	13.3214	4214.45
			13.3416	1082.49	15.0297	0.17348	13.3384	4273.7
			13.3586	1062.35	15.0501	0.16209	13.3554	4276.18
			13.3756	1084.67	15.0706	-0.09139	13.3724	4236
			13.3926	1099.79	15.0911	-0.09222	13.3894	4234.6
			13.4096	1111.65	15.1115	0.05269	13.4064	4277.15
			13.4266	1120.91	15.132	0.01867	13.4234	4271.13
			13.4436	1090.69	15.1525	0.06889	13.4404	4249.4
			13.4606	1076.48	15.1729	-0.06508	13.4574	4252.48
			13.4776	1117.28	15.1934	-0.06219	13.4744	4207.32
			13.4946	1134.44	15.2139	0.18284	13.4914	4255.83
			13.5116	1099.45	15.2343	0.25946	13.5084	4243.88
			13.5286	1141.9	15.2548	0.16242	13.5254	4207.07
			13.5456	1128.21	15.2753	0.16014	13.5424	4192.89
			13.5626	1104.16	15.2957	0.2	13.5594	4258.14
			13.5796	1072.19	15.3162	0.14513	13.5764	4251.78
			13.5966	1123.15	15.3367	0.11661	13.5934	4349.14
			13.6136	1099.82	15.3572	0.26705	13.6104	4326.67
			13.6306	1064.59	15.3776	0.07542	13.6274	4265.26
			13.6476	1087.16	15.3981	0.05222	13.6444	4225.81
			13.6646	1088.45	15.4186	0.02379	13.6614	4303
			13.6816	1070.98	15.439	-0.09936	13.6784	4179.73
			13.6986	1106.57	15.4595	0.17752	13.6954	4251.27
			13.7156	1122.57	15.48	0.09126	13.7124	4215.47
			13.7326	1114.15	15.5004	0.05239	13.7294	4337.11
			13.7496	1106.21	15.5209	0.18723	13.7464	4296.36
			13.7666	1119.1	15.5414	0.40104	13.7634	4261.07
			13.7836	1076.13	15.5618	0.68855	13.7804	4296.45
			13.8006	1118.01	15.5823	0.91819	13.7974	4256.18
			13.8176	1125.77	15.6028	0.87944	13.8144	4136.18
			13.8346	1064.11	15.6233	1.74597	13.8314	4251.86
			13.8516	1082.35	15.6437	1.91253	13.8484	4267.82
			13.8686	1102.63	15.6642	2.60542	13.8654	4184.1
			13.8856	1080.27	15.6846	4.40886	13.8824	4242.27
			13.9026	1091.83	15.7051	5.0018	13.8994	4256.44
			13.9196	1037.46	15.7256	3.56318	13.9164	4266.16
			13.9366	1097.25	15.7461	2.91406	13.9334	4244.3
			13.9536	1079.67	15.7665	1.48076	13.9504	4323.93
			13.9706	1086.91	15.787	1.41063	13.9674	4279.27
			13.9876	1062.63	15.8075	1.00894	13.9844	4182.9
			14.0046	1079.09	15.8279	1.00202	14.0014	4272.9
			14.0216	1090.02	15.8484	0.64249	14.0184	4303.48
			14.0386	1072.62	15.8689	0.57771	14.0354	4292.75
			14.0556	1097.09	15.8893	0.38138	14.0524	4229.82
			14.0726	1124.26	15.9098	0.27455	14.0694	4220.02
			14.0896	1124.47	15.9303	0.29932	14.0864	4187.14
			14.1066	1085.06	15.9507	0.33464	14.1034	4215.36
			14.1236	1083.39	15.9712	0.35945	14.1204	4250.32
			14.1406	1092.55	15.9917	0.07903	14.1374	4137.79
			14.1576	1069.97	16.0121	0.3302	14.1544	4192.27
			14.1746	1085.48	16.0326	0.2814	14.1714	4265.62
			14.1916	1203.8	16.0531	0.06947	14.1884	4179.34
			14.2086	1141	16.0736	0.21019	14.2054	4142.51
			14.2256	1074.37	16.094	0.26145	14.2224	4146
			14.2426	1084.72	16.1145	-0.13462	14.2394	4226.14
			14.2596	1096.4	16.135	0.01143	14.2564	4150.2
			14.2766	1092.12	16.1554	0.28382	14.2734	4203.3
			14.2936	1084.07	16.1759	0.25623	14.2904	4246.29
			14.3106	1077.66	16.1964	0.33392	14.3074	4253.23
			14.3276	1087.11	16.2168	0.29059	14.3244	4269.64
			14.3446	1110.74	16.2373	0.24728	14.3414	4209.74
			14.3616	1105.26	16.2578	0.16715	14.3584	4204.62
			14.3786	1065.71	16.2782	0.05547	14.3754	4258.81
			14.3956	1067.38	16.2987	0.2596	14.3924	4270.96
			14.4126	1094.21	16.3192	0.20585	14.4094	4192.9
			14.4296	1106.29	16.3396	0.16792	14.4264	4207.05
			14.4466	1095.12	16.3601	-0.07525	14.4434	4238.51
			14.4636	1094.25	16.3806	0.12371	14.4604	4297.34
			14.4806	1083.87	16.4011	0.17532	14.4774	4346.13
			14.4976	1069.06	16.4215	0.1059	14.4944	4331.99
			14.5146	1089.49	16.442	0.01018	14.5114	4318.4
			14.5316	1085.12	16.4625	0.06186	14.5284	4330.19
			14.5486	1096.27	16.4829	0.28199	14.5454	4372.34
			14.5656	1125.97	16.5034	0.17055	14.5624	4286.48
			14.5826	1088.12	16.5239	0.08019	14.5794	4390.47
			14.5996	1096.48	16.5443	0.00565	14.5964	4436.82
			14.6166	1091.62	16.5648	0.02586	14.6134	4461.44
			14.6336	1067.6	16.5853	-0.05916	14.6304	4574.41
			14.6506	1090.14	16.6057	0.02425	14.6474	4517.2
			14.6676	1075.58	16.6262	0.2498	14.6644	4519.42
			14.6846	1108.34	16.6467	0.09642	14.6814	4591.49
			14.7016	1131.27	16.6671	-0.03588	14.6984	4660.99
			14.7186	1147.27	16.6876	0.00552	14.7154	4791.32
			14.7356	1115.79	16.7081	0.14168	14.7324	4822.37
			14.7526	1119.14	16.7285	0.05156	14.7494	4968.02
			14.7696	1156.08	16.749	0.06145	14.7664	4972.08
			14.7866	1242.58	16.7695	0.00821	14.7834	5305.62
			14.8036	1182.7	16.79	0.19709	14.8004	5638.39
			14.8206	1158.54	16.8104	0.07021	14.8174	5886.62
			14.8376	1199.17	16.8309	0.15915	14.8344	6117.95
			14.8546	1264.43	16.8514	-0.08348	14.8514	6714.28
			14.8716	1217.13	16.8718	-0.03134	14.8684	7168.74
			14.8886	1210.19	16.8923	0.13134	14.8854	7685.36
			14.9056	1370.19	16.9128	-0.05858	14.9024	8159.13
			14.9226	1356.29	16.9332	-0.00638	14.9194	9343.38
			14.9396	1340.59	16.9537	0.05111	14.9364	10844.7
			14.9566	1377.76	16.9742	0.25073	14.9534	11839.7
			14.9736	1466.59	16.9946	-0.02331	14.9704	13284.6
			14.9906	1595.01	17.0151	-0.10786	14.9874	14857.1
			15.0076	1613.01	17.0356	0.02536	15.0044	16127.4
			15.0246	1511.84	17.056	-0.13088	15.0214	17813.3
			15.0416	1450.17	17.0765	0.00239	15.0384	18948.8
			15.0586	1495.5	17.097	0.21462	15.0554	19488.5
			15.0756	1662.23	17.1175	-0.07313	15.0724	19540.5
			15.0926	1741.86	17.1379	0.03389	15.0894	19566.7
			15.1096	1962.15	17.1584	0.0304	15.1064	19105
			15.1266	2319.54	17.1789	0.2322	15.1234	17243.5
			15.1436	2602.25	17.1993	0.01296	15.1404	15075.7
			15.1606	2624.5	17.2198	-0.12203	15.1574	12246.8
			15.1776	2570.8	17.2403	0.00615	15.1744	9831.08
			15.1946	2775.45	17.2607	0.16067	15.1914	7733.32
			15.2116	3087.56	17.2812	0.07837	15.2084	6354.63
			15.2286	3496.15	17.3017	0.00662	15.2254	5526.17
			15.2456	3762.1	17.3221	0.0191	15.2424	5157.29
			15.2626	3675.29	17.3426	0.06845	15.2594	4849.74
			15.2796	3280.35	17.3631	-0.00323	15.2764	4651.14
			15.2966	2724.65	17.3835	-0.08015	15.2934	4582.06
			15.3136	2202.38	17.404	0.08505	15.3104	4569.61
			15.3306	1703.57	17.4245	0.05555	15.3274	4616.54
			15.3476	1320.78	17.4449	0.09448	15.3444	4553.22
			15.3646	1155.88	17.4654	0.11239	15.3614	4466.11
			15.3816	1163.43	17.4859	-0.02757	15.3784	4398.91
			15.3986	1259.05	17.5064	0.24301	15.3954	4393.8
			15.4156	1291.91	17.5268	-0.07586	15.4124	4409.19
			15.4326	1205.79	17.5473	-0.10523	15.4294	4439.66
			15.4496	1120.3	17.5678	0.0797	15.4464	4356.83
			15.4666	1140.9	17.5882	-0.02483	15.4634	4167.24
			15.4836	1193.26	17.6087	0.11278	15.4804	4299.06
			15.5006	1184.61	17.6292	-0.11276	15.4974	4344.68
			15.5176	1187.59	17.6496	0.05647	15.5144	4402.51
			15.5346	1257.37	17.6701	-0.03744	15.5314	4328.89
			15.5516	1243.96	17.6906	0.00552	15.5484	4300.51
			15.5686	1243.6	17.711	0.07482	15.5654	4337
			15.5856	1297.75	17.7315	0.31782	15.5824	4326.1
			15.6026	1264.96	17.752	0.15032	15.5994	4301.44
			15.6196	1314.2	17.7724	0.246	15.6164	4367.1
			15.6366	1334.95	17.7929	0.2417	15.6334	4363.85
			15.6536	1376.29	17.8134	0.13216	15.6504	4289.48
			15.6706	1552.58	17.8338	0.25423	15.6674	4290.67
			15.6876	1685.59	17.8543	0.20263	15.6844	4323.77
			15.7046	2033.96	17.8748	0.34053	15.7014	4427.92
			15.7216	2315.4	17.8953	0.23635	15.7184	4364.25
			15.7386	2419.74	17.9157	0.06903	15.7354	4397.31
			15.7556	2585.15	17.9362	0.29121	15.7524	4364.31
			15.7726	2695.43	17.9566	0.1871	15.7694	4257.03
			15.7896	2835.05	17.9771	0.23564	15.7864	4367.36
			15.8066	2683.11	17.9976	0.16315	15.8034	4308.9
			15.8236	2407.81	18.0181	0.08015	15.8204	4322.58
			15.8406	1804.43	18.0385	-0.03966	15.8374	4378.56
			15.8576	1415.76	18.059	0.1616	15.8544	4301.78
			15.8746	1202.81	18.0795	-0.03185	15.8714	4288.54
			15.8916	1173.83	18.0999	0.07999	15.8884	4210.91
			15.9086	1142.05	18.1204	-0.02921	15.9054	4284.19
			15.9256	1144.82	18.1409	0.0932	15.9224	4211.44
			15.9426	1130.76	18.1613	0.04195	15.9394	4317.99
			15.9596	1192.17	18.1818	0.0223	15.9564	4290.43
			15.9766	1245.77	18.2023	-0.10786	15.9734	4411.79
			15.9936	1118.55	18.2227	-0.0187	15.9904	4240.6
			16.0106	1166.42	18.2432	-0.08214	16.0074	4170.02
			16.0276	1150.46	18.2637	0.02812	16.0244	4256.15
			16.0446	1086.01	18.2842	-0.01949	16.0414	4402.01
			16.0616	1047.94	18.3046	-0.07234	16.0584	4392.12
			16.0786	1087.48	18.3251	0.05378	16.0754	4321.53
			16.0956	1084.31	18.3455	-0.0306	16.0924	4435.68
			16.1126	1108.47	18.366	0.03241	16.1094	4331.01
			16.1296	1111.25	18.3865	-0.05193	16.1264	4355.76
			16.1466	1116.59	18.407	-0.06256	16.1434	4340.76
			16.1636	1059.83	18.4274	-0.11001	16.1604	4309.8
			16.1806	1060.43	18.4479	0.07414	16.1774	4327.98
			16.1976	1069.57	18.4684	-0.12589	16.1944	4317.36
			16.2146	1077.87	18.4888	-0.04169	16.2114	4379.87
			16.2316	1071.76	18.5093	0.07937	16.2284	4401.26
			16.2486	1068.92	18.5298	-0.20481	16.2454	4406.81
			16.2656	1099.6	18.5502	0.2742	16.2624	4385.79
			16.2826	1090.73	18.5707	-0.09415	16.2794	4360.58
			16.2996	1097.68	18.5912	0.32701	16.2964	4397.53
			16.3166	1076.29	18.6116	0.30082	16.3134	4404.8
			16.3336	1077.33	18.6321	0.62728	16.3304	4374.04
			16.3506	1098.41	18.6526	0.85377	16.3474	4386.69
			16.3676	1099.52	18.673	1.65922	16.3644	4396.11
			16.3846	1088.56	18.6935	2.48049	16.3814	4339.49
			16.4016	1066.93	18.714	2.40705	16.3984	4311.94
			16.4186	1118.35	18.7345	2.11783	16.4154	4350.91
			16.4356	1157.68	18.7549	1.43917	16.4324	4386.81
			16.4526	1059.7	18.7754	0.83948	16.4494	4426.93
			16.4696	1049.44	18.7959	0.45033	16.4664	4444.24
			16.4866	1093.73	18.8163	0.2349	16.4834	4417.75
			16.5036	1085.84	18.8368	0.1458	16.5004	4409.52
			16.5206	1087.36	18.8573	0.0462	16.5174	4344.16
			16.5376	1066.04	18.8777	-0.01654	16.5344	4315.97
			16.5546	1075.57	18.8982	0.07338	16.5514	4377.2
			16.5716	1092.59	18.9187	-0.03142	16.5684	4332.87
			16.5886	1096.06	18.9391	0.26907	16.5854	4413.94
			16.6056	1096.98	18.9596	0.12222	16.6024	4412.58
			16.6226	1091.53	18.9801	0.41223	16.6194	4332.31
			16.6396	1129.74	19.0006	0.86542	16.6364	4390.5
			16.6566	1088.06	19.021	1.38705	16.6534	4423.46
			16.6736	1100.67	19.0415	1.87187	16.6704	4397.43
			16.6906	1111.11	19.0619	2.70934	16.6874	4377.84
			16.7076	1113.71	19.0824	3.45209	16.7044	4376.26
			16.7246	1117.08	19.1029	3.3054	16.7214	4465.28
			16.7416	1090.24	19.1234	3.35872	16.7384	4279.89
			16.7586	1079.3	19.1438	2.90155	16.7554	4365.1
			16.7756	1106.65	19.1643	2.03913	16.7724	4352.18
			16.7926	1069.65	19.1848	1.10832	16.7894	4568.8
			16.8096	1091.19	19.2052	0.55647	16.8064	4451.43
			16.8266	1079.45	19.2257	0.48886	16.8234	4470.3
			16.8436	1086.59	19.2462	0.47917	16.8404	4471.38
			16.8606	1110.59	19.2666	0.40634	16.8574	4389.41
			16.8776	1079.62	19.2871	0.54406	16.8744	4589.67
			16.8946	1117.14	19.3076	0.68706	16.8914	4509.5
			16.9116	1123.57	19.328	0.76167	16.9084	4499.47
			16.9286	1142.38	19.3485	0.96262	16.9254	4491.91
			16.9456	1151.76	19.369	0.53727	16.9424	4450.17
			16.9626	1079.55	19.3895	0.85932	16.9594	4462.16
			16.9796	1242.71	19.4099	0.4077	16.9764	4449.38
			16.9966	1248.17	19.4304	0.65085	16.9934	4352.89
			17.0136	1142.55	19.4508	0.44664	17.0104	4456.48
			17.0306	1119.54	19.4713	0.55825	17.0274	4456.5
			17.0476	1173.31	19.4918	0.22778	17.0444	4478.99
			17.0646	1312.17	19.5123	0.14997	17.0614	4458.25
			17.0816	1324.17	19.5327	0.23007	17.0784	4460.8
			17.0986	1289.51	19.5532	0.26808	17.0954	4471.99
			17.1156	1351.57	19.5737	0.2956	17.1124	4491.33
			17.1326	1507.28	19.5941	0.14419	17.1294	4485.92
			17.1496	1647.66	19.6146	0.4349	17.1464	4494.8
			17.1666	1676.38	19.6351	0.28354	17.1634	4468
			17.1836	1754.11	19.6555	0.69535	17.1804	4456.24
			17.2006	1881.15	19.676	0.9914	17.1974	4466.38
			17.2176	2055.69	19.6965	1.42432	17.2144	4532.4
			17.2346	2302.77	19.7169	1.83094	17.2314	4477.42
			17.2516	2561.76	19.7374	2.29548	17.2484	4475.73
			17.2686	2468.53	19.7579	2.28109	17.2654	4580.35
			17.2856	2126.82	19.7783	2.18252	17.2824	4503.56
			17.3026	1737.97	19.7988	2.33134	17.2994	4484.56
			17.3196	1407.21	19.8193	1.96439	17.3164	4571.96
			17.3366	1272.93	19.8397	1.55009	17.3334	4571.06
			17.3536	1250.1	19.8602	0.94635	17.3504	4582.47
			17.3706	1214.93	19.8807	0.84263	17.3674	4593.89
			17.3876	1165.95	19.9012	0.59682	17.3844	4623.62
			17.4046	1146.15	19.9216	0.47209	17.4014	4521.43
			17.4216	1156.2	19.9421	0.37897	17.4184	4500.63
			17.4386	1153.62	19.9626	0.26481	17.4354	4621.42
			17.4556	1113.74	19.983	0.34015	17.4524	4597.97
			17.4726	1111.65	20.0035	0.2313	17.4694	4581.53
			17.4896	1115.7	20.024	0.39089	17.4864	4561.39
			17.5066	1133.11	20.0444	0.33472	17.5034	4500.43
			17.5236	1120.1	20.0649	0.35226	17.5204	4673.15
			17.5406	1111.27	20.0854	0.55403	17.5374	4616.76
			17.5576	1152.95	20.1058	0.57687	17.5544	4595.53
			17.5746	1133.83	20.1263	0.34711	17.5714	4527.69
			17.5916	1109.4	20.1468	0.39632	17.5884	4612.92
			17.6086	1106.34	20.1672	0.32975	17.6054	4629.63
			17.6256	1115.48	20.1877	0.05795	17.6224	4674.94
			17.6426	1104.43	20.2082	0.22302	17.6394	4688.79
			17.6596	1132.83	20.2287	0.13547	17.6564	4555.44
			17.6766	1110.62	20.2491	0.19006	17.6734	4691.07
			17.6936	1119.77	20.2696	0.25519	17.6904	4748.41
			17.7106	1155.71	20.2901	0.56245	17.7074	4727.9
			17.7276	1138.95	20.3105	0.70658	17.7244	4831.88
			17.7446	1156.22	20.331	2.69809	17.7414	4882.69
			17.7616	1105.53	20.3515	5.08437	17.7584	4768.79
			17.7786	1153.47	20.3719	4.40225	17.7754	5020.85
			17.7956	1161.88	20.3924	4.08857	17.7924	4995.95
			17.8126	1075.13	20.4129	3.38018	17.8094	5129.18
			17.8296	1126.93	20.4333	1.69286	17.8264	5278.12
			17.8466	1133.11	20.4538	1.06873	17.8434	5417.3
			17.8636	1113.71	20.4743	0.84988	17.8604	5531.5
			17.8806	1093.06	20.4947	0.77842	17.8774	5777.78
			17.8976	1148.49	20.5152	0.82804	17.8944	5988.16
			17.9146	1107.85	20.5357	1.19347	17.9114	6152.23
			17.9316	1106.69	20.5561	1.19576	17.9284	6690.58
			17.9486	1135.29	20.5766	1.7244	17.9454	7063.01
			17.9656	1124.73	20.5971	3.04253	17.9624	7767.29
			17.9826	1139.52	20.6176	5.26594	17.9794	9067.29
			17.9996	1188.07	20.638	2.50517	17.9964	10468.1
			18.0166	1177.07	20.6585	3.33916	18.0134	11748.9
			18.0336	1193.74	20.679	3.31001	18.0304	12438.7
			18.0506	1226.33	20.6994	3.49141	18.0474	12639.8
			18.0676	1292.12	20.7199	4.636	18.0644	12597.9
			18.0846	1372.04	20.7404	4.89113	18.0814	12595.6
			18.1016	1480.43	20.7608	4.99891	18.0984	12257
			18.1186	1533.37	20.7813	3.69093	18.1154	11578
			18.1356	1576.41	20.8018	3.70403	18.1324	10950.9
			18.1526	1560.34	20.8222	2.47504	18.1494	10155.9
			18.1696	1595.25	20.8427	1.5566	18.1664	8969.17
			18.1866	1522.43	20.8632	1.08556	18.1834	8024.45
			18.2036	1430.63	20.8836	0.67243	18.2004	7211.62
			18.2206	1281.32	20.9041	0.533	18.2174	6764.58
			18.2376	1196.24	20.9246	0.26729	18.2344	6529.18
			18.2546	1220.65	20.945	0.40686	18.2514	6567.62
			18.2716	1185.76	20.9655	0.33066	18.2684	6702.35
			18.2886	1196.18	20.986	0.53344	18.2854	7029.92
			18.3056	1152.18	21.0065	0.33097	18.3024	7754.2
			18.3226	1138.81	21.0269	0.29169	18.3194	8727.91
			18.3396	1170.79	21.0474	0.22085	18.3364	10914.2
			18.3566	1164.35	21.0679	0.37108	18.3534	14659.7
			18.3736	1178.17	21.0883	0.60555	18.3704	17409.2
			18.3906	1169.26	21.1088	0.41372	18.3874	19108.6
			18.4076	1143.53	21.1293	0.77981	18.4044	22362.3
			18.4246	1152.71	21.1497	0.19856	18.4214	25661.6
			18.4416	1185.91	21.1702	0.18049	18.4384	28445.8
			18.4586	1208.96	21.1907	0.23612	18.4554	28179.6
			18.4756	1197.77	21.2111	0.0181	18.4724	26095.2
			18.4926	1212.71	21.2316	0.11588	18.4894	25296.6
			18.5096	1256.42	21.2521	0.07158	18.5064	24227.4
			18.5266	1221.02	21.2725	0.03257	18.5234	20595.6
			18.5436	1232.38	21.293	0.02516	18.5404	17258.2
			18.5606	1229.23	21.3135	-0.09801	18.5574	15088.4
			18.5776	1269.37	21.334	0.09462	18.5744	12433.6
			18.5946	1324.7	21.3544	-0.03377	18.5914	9792.21
			18.6116	1358.45	21.3749	0.01681	18.6084	8056.32
			18.6286	1335.33	21.3954	-0.05364	18.6254	7133.56
			18.6456	1414.86	21.4158	0.09698	18.6424	6204.99
			18.6626	1488.61	21.4363	0.000254642	18.6594	5779.53
			18.6796	1573.86	21.4568	-0.03329	18.6764	5654.56
			18.6966	1579.54	21.4772	-0.06681	18.6934	5460.18
			18.7136	1752.65	21.4977	0.30496	18.7104	5436.77
			18.7306	1823.01	21.5182	0.28728	18.7274	5397.04
			18.7476	1992.88	21.5386	0.14856	18.7444	5551.86
			18.7646	2184.47	21.5591	0.10461	18.7614	5450.16
			18.7816	2558.91	21.5796	0.28699	18.7784	5530.9
			18.7986	2842.19	21.6	0.23256	18.7954	5498.5
			18.8156	2909.01	21.6205	-0.00607	18.8124	5513.08
			18.8326	3091.74	21.641	0.17639	18.8294	5556.85
			18.8496	3038.55	21.6614	0.56939	18.8464	5512.29
			18.8666	2737.15	21.6819	0.29925	18.8634	5605.36
			18.8836	2273.29	21.7024	0.60809	18.8804	5564.19
			18.9006	2042.41	21.7229	1.11695	18.8974	5523.03
			18.9176	1762.29	21.7433	1.82057	18.9144	5494.01
			18.9346	1649.56	21.7638	2.10842	18.9314	5436.31
			18.9516	1768.04	21.7843	2.82788	18.9484	5433.68
			18.9686	1840.89	21.8047	3.7842	18.9654	5295.18
			18.9856	1914.17	21.8252	3.36686	18.9824	5237.87
			19.0026	2032.08	21.8457	2.90217	18.9994	5360.66
			19.0196	2251.49	21.8661	2.50593	19.0164	5286.96
			19.0366	2406.57	21.8866	1.99918	19.0334	5133.17
			19.0536	2638.64	21.9071	3.45561	19.0504	5270.49
			19.0706	2948.19	21.9275	5.54365	19.0674	5397.99
			19.0876	3488.58	21.948	5.91065	19.0844	5350.39
			19.1046	4170.34	21.9685	7.35137	19.1014	5292.98
			19.1216	4798.29	21.9889	9.40789	19.1184	5263.99
			19.1386	5474.04	22.0094	11.0118	19.1354	5279.85
			19.1556	6325.45	22.0299	10.9579	19.1524	5252.18
			19.1726	7163.82	22.0504	10.6197	19.1694	5348.63
			19.1896	7444.99	22.0708	10.5079	19.1864	5377.43
			19.2066	7298.98	22.0913	10.7435	19.2034	5412.12
			19.2236	6465.18	22.1118	7.34752	19.2204	5362.25
			19.2406	5477.45	22.1322	5.00421	19.2374	5366.53
			19.2576	5121.59	22.1527	4.62408	19.2544	5462.42
			19.2746	5320.27	22.1732	2.86502	19.2714	5449.88
			19.2916	5806.36	22.1936	2.35861	19.2884	5431.91
			19.3086	6265.4	22.2141	2.36276	19.3054	5469.71
			19.3256	6539.33	22.2346	2.4985	19.3224	5559.85
			19.3426	6540.53	22.255	2.91848	19.3394	5535.88
			19.3596	6495.47	22.2755	3.04901	19.3564	5489.76
			19.3766	6227.64	22.296	3.81641	19.3734	5525.91
			19.3936	5917.86	22.3164	3.1733	19.3904	5562.82
			19.4106	5579.68	22.3369	2.19337	19.4074	5504.94
			19.4276	4846.63	22.3574	1.79768	19.4244	5529.49
			19.4446	3522.47	22.3778	1.32306	19.4414	5520.52
			19.4616	2374.81	22.3983	1.13267	19.4584	5582.07
			19.4786	2101.06	22.4188	0.44757	19.4754	5711.35
			19.4956	2159.54	22.4393	0.28881	19.4924	5773.9
			19.5126	2378.78	22.4597	0.26691	19.5094	5822.71
			19.5296	2513.95	22.4802	0.36083	19.5264	5938.37
			19.5466	2559.51	22.5007	0.38634	19.5434	6183.99
			19.5636	2553.9	22.5211	0.19609	19.5604	6278.82
			19.5806	2388.15	22.5416	0.28482	19.5774	6402.96
			19.5976	2047.71	22.5621	0.12619	19.5944	6615.09
			19.6146	1747.69	22.5825	0.53075	19.6114	6981.06
			19.6316	1539.62	22.603	0.30901	19.6284	7141.23
			19.6486	1389.68	22.6235	0.63993	19.6454	7607.85
			19.6656	1370.72	22.6439	1.24455	19.6624	8402.19
			19.6826	1279.19	22.6644	1.32288	19.6794	9461.24
			19.6996	1339.95	22.6849	1.91703	19.6964	10788.6
			19.7166	1353.84	22.7053	2.12172	19.7134	11563.3
			19.7336	1408.5	22.7258	2.01591	19.7304	13221.1
			19.7506	1274.65	22.7463	2.41012	19.7474	15608.8
			19.7676	1267.94	22.7667	1.78857	19.7644	17119.7
			19.7846	1322.14	22.7872	1.49862	19.7814	16637.5
			19.8016	1292.76	22.8077	1.41921	19.7984	16822.6
			19.8186	1351.89	22.8282	1.41878	19.8154	17365.4
			19.8356	1298.4	22.8486	1.30258	19.8324	17355.5
			19.8526	1282.43	22.8691	1.17588	19.8494	16636.1
			19.8696	1273.19	22.8896	1.05446	19.8664	17135.1
			19.8866	1333.84	22.91	0.65412	19.8834	18133.1
			19.9036	1321.8	22.9305	0.72222	19.9004	18844.3
			19.9206	1442.04	22.951	0.99561	19.9174	20647.1
			19.9376	1319.71	22.9714	0.9006	19.9344	22697.5
			19.9546	1339.22	22.9919	1.03719	19.9514	21815.6
			19.9716	1323.06	23.0124	1.5317	19.9684	21475.8
			19.9886	1281.86	23.0328	1.99992	19.9854	22515.7
			20.0056	1276.7	23.0533	2.25763	20.0024	22917.1
			20.0226	1266.05	23.0738	1.69958	20.0194	24070.1
			20.0396	1258.19	23.0942	1.94681	20.0364	26434.2
			20.0566	1248.55	23.1147	1.84144	20.0534	27221
			20.0736	1239.06	23.1352	1.4045	20.0704	26482.6
			20.0906	1247.48	23.1557	1.27286	20.0874	27477.8
			20.1076	1282.5	23.1761	1.40965	20.1044	28568.8
			20.1246	1288.29	23.1966	1.23595	20.1214	29172
			20.1416	1279.83	23.2171	1.02016	20.1384	29406.3
			20.1586	1251.48	23.2375	0.9044	20.1554	28366.8
			20.1756	1247.8	23.258	0.94128	20.1724	26341.8
			20.1926	1290.55	23.2785	0.68872	20.1894	23212.6
			20.2096	1277.98	23.2989	0.53618	20.2064	19839.1
			20.2266	1281.87	23.3194	1.09946	20.2234	16633.4
			20.2436	1305.81	23.3399	1.40486	20.2404	13145.6
			20.2606	1285.21	23.3603	2.72607	20.2574	10657.5
			20.2776	1284.91	23.3808	3.22099	20.2744	9160.71
			20.2946	1297.26	23.4013	4.14751	20.2914	7896.29
			20.3116	1284.26	23.4217	3.97932	20.3084	7142.31
			20.3286	1280.98	23.4422	4.21642	20.3254	6834.09
			20.3456	1284.11	23.4627	4.86406	20.3424	6690.41
			20.3626	1310.13	23.4831	3.19594	20.3594	6682.38
			20.3796	1315.42	23.5036	2.991	20.3764	6551.51
			20.3966	1309.9	23.5241	2.77029	20.3934	6473.46
			20.4136	1345.86	23.5446	1.82855	20.4104	6487.08
			20.4306	1372.57	23.565	2.18683	20.4274	6506.44
			20.4476	1484.85	23.5855	3.8504	20.4444	6578.63
			20.4646	1555.05	23.606	5.34031	20.4614	6446.94
			20.4816	1531.63	23.6264	3.68814	20.4784	6262.86
			20.4986	1615.06	23.6469	4.69388	20.4954	6170.04
			20.5156	1683.34	23.6674	4.5786	20.5124	5959.76
			20.5326	1908.44	23.6878	3.37912	20.5294	5880.41
			20.5496	2062.76	23.7083	2.4902	20.5464	5871.6
			20.5666	2237.42	23.7288	2.07498	20.5634	5944.11
			20.5836	2230.06	23.7492	0.85452	20.5804	5976.4
			20.6006	2263.38	23.7697	0.67619	20.5974	5981.2
			20.6176	2076.72	23.7902	0.31894	20.6144	5965.14
			20.6346	1852.92	23.8106	0.25118	20.6314	5885.27
			20.6516	1749.98	23.8311	0.16766	20.6484	5891.47
			20.6686	1673.16	23.8516	0.13679	20.6654	5839.74
			20.6856	1586.6	23.8721	-0.02564	20.6824	5878.13
			20.7026	1378.42	23.8925	0.28038	20.6994	5881.62
			20.7196	1326.55	23.913	0.04432	20.7164	5949.87
			20.7366	1318.18	23.9335	-0.04436	20.7334	6066.54
			20.7536	1362.7	23.9539	-0.11722	20.7504	6125.61
			20.7706	1347.36	23.9744	-0.0066	20.7674	6049.1
			20.7876	1344.28	23.9949	-0.28018	20.7844	5957.88
			20.8046	1353.73	24.0153	0.20416	20.8014	6038.52
			20.8216	1332.87	24.0358	0.21484	20.8184	6207.57
			20.8386	1309.92	24.0563	0.16238	20.8354	6259.88
			20.8556	1319.78	24.0767	0.36258	20.8524	6360.81
			20.8726	1359.57	24.0972	0.23649	20.8694	6366.89
			20.8896	1355.92	24.1177	0.27358	20.8864	6335.12
			20.9066	1335.4	24.1381	0.27384	20.9034	6412.8
			20.9236	1387.86	24.1586	0.41098	20.9204	6517.01
			20.9406	1406.46	24.1791	0.27971	20.9374	6609.16
			20.9576	1377.89	24.1995	0.28005	20.9544	6819.72
			20.9746	1473.08	24.22	0.30672	20.9714	6923.93
			20.9916	1510.67	24.2405	0.22816	20.9884	7229.27
			21.0086	1577.53	24.261	0.0654	21.0054	7567.06
			21.0256	1656.11	24.2814	0.26583	21.0224	7907.01
			21.0426	1807.26	24.3019	-0.01266	21.0394	8283.03
			21.0596	1938.76	24.3224	-0.03324	21.0564	9038.96
			21.0766	2326.07	24.3428	0.20409	21.0734	9912.04
			21.0936	2992.08	24.3633	0.05724	21.0904	10854.1
			21.1106	3397.3	24.3838	0.14726	21.1074	12138.2
			21.1276	3160.72	24.4042	-0.14691	21.1244	13222.6
			21.1446	2793.64	24.4247	-0.02001	21.1414	14622.8
			21.1616	2592.18	24.4452	0.04376	21.1584	15877.3
			21.1786	2538.17	24.4656	0.30229	21.1754	16386.5
			21.1956	2421.9	24.4861	0.08189	21.1924	17078.7
			21.2126	2286.02	24.5066	0.08257	21.2094	17830
			21.2296	2198.14	24.527	0.06222	21.2264	18625.6
			21.2466	2146.33	24.5475	0.28926	21.2434	19440.7
			21.2636	2223.69	24.568	0.26895	21.2604	20369.5
			21.2806	2463.97	24.5884	0.21709	21.2774	22052.7
			21.2976	2633.24	24.6089	0.04947	21.2944	24648.3
			21.3146	2759.55	24.6294	-0.15498	21.3114	28279.2
			21.3316	2781.8	24.6499	0.03007	21.3284	32582.4
			21.3486	2670.85	24.6703	0.1204	21.3454	37565.3
			21.3656	2756.29	24.6908	0.0055	21.3624	43268.7
			21.3826	2790.41	24.7112	0.10114	21.3794	49119
			21.3996	2651.22	24.7317	0.43891	21.3964	54590.1
			21.4166	2308.38	24.7522	0.2346	21.4134	63577.2
			21.4336	2071.16	24.7727	0.49347	21.4304	72417.2
			21.4506	1991.19	24.7931	0.68921	21.4474	71144.1
			21.4676	1935.16	24.8136	0.76392	21.4644	71539.2
			21.4846	1888.08	24.8341	0.64391	21.4814	73531.1
			21.5016	1918.2	24.8545	0.81866	21.4984	64818.5
			21.5186	2027.03	24.875	0.55659	21.5154	52315
			21.5356	2164.98	24.8955	0.47876	21.5324	41580.3
			21.5526	2202.32	24.9159	0.48516	21.5494	32193.3
			21.5696	2092.63	24.9364	0.28631	21.5664	24399.8
			21.5866	2012.24	24.9569	0.23486	21.5834	18269.3
			21.6036	1930.47	24.9773	0.11502	21.6004	14682.2
			21.6206	1818.01	24.9978	-0.10481	21.6174	13263.8
			21.6376	1664.75	25.0183	0.16486	21.6344	12940.6
			21.6546	1618.73	25.0388	0.42403	21.6514	12902.5
			21.6716	1494.63	25.0592	0.45164	21.6684	13678.5
			21.6886	1486.37	25.0797	0.0898	21.6854	14133.9
			21.7056	1416.41	25.1002	0.48062	21.7024	14640.2
			21.7226	1440.56	25.1206	0.42935	21.7194	13389
			21.7396	1402.09	25.1411	0.31495	21.7364	12210.8
			21.7566	1407.42	25.1616	0.43741	21.7534	11706.4
			21.7736	1406.32	25.182	0.33884	21.7704	10886.8
			21.7906	1383.07	25.2025	0.27188	21.7874	9202.98
			21.8076	1473.39	25.223	0.26283	21.8044	8326.97
			21.8246	1568.33	25.2434	0.09591	21.8214	7925.88
			21.8416	1638.18	25.2639	0.11849	21.8384	7225.71
			21.8586	1576.69	25.2844	0.27266	21.8554	6909.33
			21.8756	1802.37	25.3048	0.28476	21.8724	6857.66
			21.8926	1769.2	25.3253	-0.11891	21.8894	6626.68
			21.9096	1894.65	25.3458	0.28271	21.9064	6546.16
			21.9266	2027.74	25.3663	0.38434	21.9234	6440.86
			21.9436	2201.45	25.3867	0.25969	21.9404	6501.73
			21.9606	2470.55	25.4072	0.514	21.9574	6335.02
			21.9776	2871.24	25.4276	0.64203	21.9744	6326.07
			21.9946	3081.03	25.4481	0.72797	21.9914	6389.6
			22.0116	3452.3	25.4686	0.96656	22.0084	6391.92
			22.0286	4057.3	25.4891	2.20518	22.0254	6399.3
			22.0456	5135.52	25.5095	4.18066	22.0424	6396.94
			22.0626	6132.53	25.53	3.21933	22.0594	6420.18
			22.0796	6382.41	25.5505	3.1738	22.0764	6395.95
			22.0966	6136.93	25.5709	4.11777	22.0934	6420.5
			22.1136	5553.46	25.5914	3.6565	22.1104	6412.93
			22.1306	4560.74	25.6119	2.60579	22.1274	6396.75
			22.1476	3854.27	25.6323	2.21298	22.1444	6461.79
			22.1646	3698.11	25.6528	1.93599	22.1614	6399.19
			22.1816	3733.64	25.6733	1.39587	22.1784	6498.63
			22.1986	4141.91	25.6937	1.1084	22.1954	6641.83
			22.2156	4667.17	25.7142	1.18411	22.2124	6648.12
			22.2326	5308.24	25.7347	1.00721	22.2294	6646.59
			22.2496	5785.15	25.7552	1.06192	22.2464	6713.76
			22.2666	5499.51	25.7756	1.04822	22.2634	6742.3
			22.2836	4619.32	25.7961	0.76087	22.2804	6773.89
			22.3006	4127.84	25.8165	0.88932	22.2974	6761.5
			22.3176	4279.95	25.837	0.75465	22.3144	6651.59
			22.3346	4532.27	25.8575	0.72525	22.3314	6640.96
			22.3516	4898.5	25.878	0.3222	22.3484	6784.92
			22.3686	5476.21	25.8984	0.38759	22.3654	6762.84
			22.3856	6071.52	25.9189	0.12142	22.3824	6784.07
			22.4026	6413.08	25.9394	0.45528	22.3994	6893.17
			22.4196	6229.61	25.9598	0.85232	22.4164	7219.18
			22.4366	5911.79	25.9803	1.00201	22.4334	7438.42
			22.4536	5295.45	26.0008	1.29383	22.4504	7698.87
			22.4706	4984.53	26.0212	1.75409	22.4674	8222.08
			22.4876	4665.71	26.0417	1.0407	22.4844	8882.37
			22.5046	4231.62	26.0622	1.02206	22.5014	9809.82
			22.5216	3982.99	26.0826	0.77187	22.5184	10618.6
			22.5386	3467.78	26.1031	0.60064	22.5354	11483.2
			22.5556	2872.3	26.1236	0.46628	22.5524	12003.3
			22.5726	2410.54	26.1441	0.41616	22.5694	12452.4
			22.5896	1938.79	26.1645	0.23974	22.5864	13018.3
			22.6066	1640.83	26.185	0.71598	22.6034	13585.7
			22.6236	1431.76	26.2054	0.94487	22.6204	13757.4
			22.6406	1393.66	26.2259	1.11589	22.6374	13638.8
			22.6576	1345.88	26.2464	1.4343	22.6544	13357.2
			22.6746	1401.01	26.2669	1.26852	22.6714	13452.1
			22.6916	1400.46	26.2873	1.02382	22.6884	14634.2
			22.7086	1372.96	26.3078	1.00019	22.7054	16148
			22.7256	1473.82	26.3283	0.77659	22.7224	18026.4
			22.7426	1406.81	26.3487	0.85301	22.7394	20894.3
			22.7596	1314.32	26.3692	0.27682	22.7564	23830.2
			22.7766	1309.98	26.3897	0.21644	22.7734	23927.6
			22.7936	1357.16	26.4101	0.44029	22.7904	24600.3
			22.8106	1393.96	26.4306	0.04312	22.8074	27151.5
			22.8276	1344.9	26.4511	0.25123	22.8244	30691.7
			22.8446	1346.39	26.4715	0.14884	22.8414	32001.1
			22.8616	1376.31	26.492	0.15174	22.8584	28051.7
			22.8786	1362.32	26.5125	0.01255	22.8754	24679.2
			22.8956	1305.86	26.5329	-0.05293	22.8924	22493.8
			22.9126	1339.72	26.5534	-0.18681	22.9094	19274.8
			22.9296	1307.9	26.5739	0.05519	22.9264	15751.1
			22.9466	1283.25	26.5944	0.12353	22.9434	13554.7
			22.9636	1314.05	26.6148	-0.14495	22.9604	12420.6
			22.9806	1316.7	26.6353	0.02343	22.9774	12321.7
			22.9976	1305.76	26.6558	-0.01342	22.9944	12409.1
			23.0146	1290.48	26.6762	-0.09236	23.0114	12591.7
			23.0316	1303.09	26.6967	0.07609	23.0284	13579.1
			23.0486	1310.57	26.7172	-0.1028	23.0454	14390.2
			23.0656	1304.79	26.7376	0.23938	23.0624	14526.6
			23.0826	1281.77	26.7581	0.03422	23.0794	14269.6
			23.0996	1280	26.7786	-0.11303	23.0964	13802.6
			23.1166	1260.45	26.799	0.00817	23.1134	12614.7
			23.1336	1274.21	26.8195	-0.08113	23.1304	11323.9
			23.1506	1311.79	26.84	0.13485	23.1474	10208.1
			23.1676	1312.46	26.8605	0.25085	23.1644	9006.25
			23.1846	1286.32	26.8809	0.20372	23.1814	7968.44
			23.2016	1228.3	26.9014	-0.1276	23.1984	7275.88
			23.2186	1217.82	26.9218	0.16742	23.2154	6735.58
			23.2356	1261.87	26.9423	0.35194	23.2324	6528.35
			23.2526	1279.26	26.9628	0.29437	23.2494	6397.55
			23.2696	1250.86	26.9833	0.42104	23.2664	6371.03
			23.2866	1278.01	27.0037	0.34247	23.2834	6405.8
			23.3036	1273.66	27.0242	0.32181	23.3004	6420.01
			23.3206	1284.32	27.0447	0.39592	23.3174	6342.61
			23.3376	1309.24	27.0651	0.55426	23.3344	6364.06
			23.3546	1291.89	27.0856	0.67578	23.3514	6476.64
			23.3716	1298.43	27.1061	0.78679	23.3684	6609.29
			23.3886	1299.52	27.1265	0.85046	23.3854	6717.95
			23.4056	1301.48	27.147	1.15099	23.4024	7042.51
			23.4226	1276.08	27.1675	0.61471	23.4194	7318.9
			23.4396	1251.96	27.1879	0.60476	23.4364	7392.63
			23.4566	1260.34	27.2084	0.71589	23.4534	7518.09
			23.4736	1275.79	27.2289	0.41126	23.4704	7666
			23.4906	1255.99	27.2493	0.38559	23.4874	8130.69
			23.5076	1330.66	27.2698	0.31784	23.5044	8138.02
			23.5246	1460.06	27.2903	0.23959	23.5214	7860.16
			23.5416	1478.38	27.3107	0.12978	23.5384	7673.52
			23.5586	1585.56	27.3312	0.15157	23.5554	7635.68
			23.5756	1540.09	27.3517	0.02075	23.5724	7448.01
			23.5926	1496.52	27.3722	-0.04688	23.5894	6946.33
			23.6096	1512.02	27.3926	0.19603	23.6064	6749.25
			23.6266	1763.89	27.4131	0.00213	23.6234	6506.65
			23.6436	1781.59	27.4336	0.06614	23.6404	6336.64
			23.6606	1692.55	27.454	0.4407	23.6574	6294.19
			23.6776	1479.52	27.4745	-0.01629	23.6744	6113.77
			23.6946	1448.62	27.495	-0.07327	23.6914	6200.54
			23.7116	1246.18	27.5154	0.10663	23.7084	6063.5
			23.7286	1366.14	27.5359	0.3076	23.7254	5852.2
			23.7456	1346.43	27.5564	0.37175	23.7424	6056.16
			23.7626	1336.38	27.5768	0.29381	23.7594	5953.85
			23.7796	1302.61	27.5973	0.14748	23.7764	6042.48
			23.7966	1334.23	27.6178	0.09591	23.7934	6048.83
			23.8136	1336.39	27.6382	0.12857	23.8104	6253.82
			23.8306	1330.84	27.6587	0.22441	23.8274	6311.96
			23.8476	1341.55	27.6792	0.21502	23.8444	6549.17
			23.8646	1340.98	27.6996	0.0688	23.8614	6695.52
			23.8816	1313.55	27.7201	0.13839	23.8784	6849.12
			23.8986	1337.53	27.7406	-0.05515	23.8954	6901.67
			23.9156	1317.35	27.7611	-0.0013	23.9124	7035.34
			23.9326	1320.75	27.7815	0.14732	23.9294	6882.22
			23.9496	1332.55	27.802	-0.19879	23.9464	6688.84
			23.9666	1438.76	27.8225	-0.08697	23.9634	6482.59
			23.9836	1479.85	27.8429	-0.03303	23.9804	6410.96
			24.0006	1431.44	27.8634	0.03673	23.9974	6233.36
			24.0176	1368.02	27.8839	-0.02508	24.0144	6047.51
			24.0346	1384.89	27.9043	-0.10791	24.0314	5919.28
			24.0516	1436.06	27.9248	-0.04861	24.0484	5800.78
			24.0686	1444.03	27.9453	-0.15771	24.0654	5798.49
			24.0856	1443.55	27.9657	0.12795	24.0824	5799.77
			24.1026	1483.09	27.9862	0.30837	24.0994	5833.95
			24.1196	1503.36	28.0067	0.08881	24.1164	5772.42
			24.1366	1523.02	28.0271	0.34296	24.1334	5742.39
			24.1536	1583.59	28.0476	0.76029	24.1504	5657.33
			24.1706	1628.38	28.0681	1.2829	24.1674	5678.26
			24.1876	1750.29	28.0886	0.79501	24.1844	5830.9
			24.2046	1819.59	28.109	0.81241	24.2014	5819.38
			24.2216	1909.4	28.1295	0.94036	24.2184	5716.67
			24.2386	2025.51	28.15	0.79991	24.2354	5739.19
			24.2556	2169.99	28.1704	0.50158	24.2524	5657.94
			24.2726	2323.63	28.1909	0.8296	24.2694	5673.11
			24.2896	2657.98	28.2114	0.65237	24.2864	5726.18
			24.3066	3146.26	28.2318	1.38043	24.3034	5758.66
			24.3236	3772.37	28.2523	1.46641	24.3204	5803.15
			24.3406	4219.31	28.2728	0.89452	24.3374	5746.86
			24.3576	4171.53	28.2932	1.24896	24.3544	5721.61
			24.3746	3797.55	28.3137	0.81922	24.3714	5600.71
			24.3916	3450.81	28.3342	0.55266	24.3884	5706.01
			24.4086	3046.09	28.3546	0.30191	24.4054	5825.93
			24.4256	2554.68	28.3751	0.29855	24.4224	5763
			24.4426	2125.54	28.3956	0.10048	24.4394	5742.16
			24.4596	1913.07	28.416	0.10243	24.4564	5758.59
			24.4766	1717.17	28.4365	0.30967	24.4734	5762.47
			24.4936	1707.37	28.457	0.44851	24.4904	5856.17
			24.5106	1727.02	28.4775	0.37158	24.5074	5742.16
			24.5276	1667.99	28.4979	0.48941	24.5244	5854.41
			24.5446	1745.19	28.5184	0.28095	24.5414	5768.33
			24.5616	1805.16	28.5389	0.23567	24.5584	5758.11
			24.5786	1799.46	28.5593	0.10094	24.5754	5856.97
			24.5956	1763.71	28.5798	0.37676	24.5924	5883.14
			24.6126	1728.53	28.6003	0.14733	24.6094	5986.67
			24.6296	1740.95	28.6207	0.14951	24.6264	6045.34
			24.6466	1736.37	28.6412	0.22014	24.6434	6242.4
			24.6636	1809.14	28.6617	0.28552	24.6604	6274.98
			24.6806	1851.39	28.6821	0.14566	24.6774	6475.41
			24.6976	1874.57	28.7026	0.07425	24.6944	6865.25
			24.7146	2017.86	28.7231	0.45549	24.7114	7116.89
			24.7316	2022.95	28.7435	0.26833	24.7284	7496.57
			24.7486	2011.26	28.764	0.56541	24.7454	7811.83
			24.7656	1915.16	28.7845	0.66777	24.7624	8140.81
			24.7826	1729.11	28.805	0.53857	24.7794	8825.49
			24.7996	1605.43	28.8254	0.81993	24.7964	9219.5
			24.8166	1424.94	28.8459	0.68552	24.8134	10090.7
			24.8336	1298.79	28.8664	0.64587	24.8304	11050.6
			24.8506	1262.28	28.8868	0.56413	24.8474	12010
			24.8676	1188.5	28.9073	0.56663	24.8644	13065.1
			24.8846	1248.84	28.9278	0.31126	24.8814	14264.9
			24.9016	1235.65	28.9482	0.35591	24.8984	15464.7
			24.9186	1292.74	28.9687	0.47953	24.9154	16438.7
			24.9356	1244.54	28.9892	0.56107	24.9324	16360.9
			24.9526	1275.18	29.0096	0.47421	24.9494	15797.4
			24.9696	1254.81	29.0301	0.59263	24.9664	15844.3
			24.9866	1278.36	29.0506	0.80582	24.9834	15279.3
			25.0036	1219.04	29.071	0.98745	25.0004	14073.2
			25.0206	1227.73	29.0915	0.94278	25.0174	12963.8
			25.0376	1207.55	29.112	0.67183	25.0344	12356.4
			25.0546	1192.62	29.1324	0.443	25.0514	11684.1
			25.0716	1231.09	29.1529	0.32998	25.0684	11462.4
			25.0886	1209.7	29.1734	0.36962	25.0854	11323.9
			25.1056	1219.6	29.1939	0.26191	25.1024	11296
			25.1226	1211.23	29.2143	0.02265	25.1194	11331.8
			25.1396	1183.68	29.2348	0.04656	25.1364	11618
			25.1566	1191.42	29.2553	-0.01897	25.1534	11405
			25.1736	1185.81	29.2757	-0.0108	25.1704	10951.6
			25.1906	1181.94	29.2962	-0.13418	25.1874	10527.1
			25.2076	1183.17	29.3167	0.01483	25.2044	10114
			25.2246	1187.24	29.3371	0.14807	25.2214	9650.24
			25.2416	1223.28	29.3576	0.0287	25.2384	9304.02
			25.2586	1207.65	29.3781	0.13567	25.2554	8821.81
			25.2756	1201.53	29.3985	-0.03102	25.2724	8465.8
			25.2926	1242.12	29.419	0.14441	25.2894	8641.95
			25.3096	1258.92	29.4395	-0.0275	25.3064	9187.19
			25.3266	1267.13	29.4599	0.04272	25.3234	9512.05
			25.3436	1319.4	29.4804	0.02875	25.3404	9618.56
			25.3606	1346.37	29.5009	0.00428	25.3574	9934.34
			25.3776	1346.94	29.5214	-0.13069	25.3744	10170.9
			25.3946	1259.2	29.5418	0.05541	25.3914	10451.7
			25.4116	1243.46	29.5623	0.05205	25.4084	10923.9
			25.4286	1247.87	29.5828	0.16978	25.4254	10879
			25.4456	1333.57	29.6032	-0.02826	25.4424	10550.8
			25.4626	1390.35	29.6237	0.15266	25.4594	10124.3
			25.4796	1392.09	29.6442	-0.08217	25.4764	9818.79
			25.4966	1465.69	29.6646	-0.09067	25.4934	8762.41
			25.5136	1618.77	29.6851	-0.0202	25.5104	8091.46
			25.5306	1733.09	29.7056	-0.10761	25.5274	7747.2
			25.5476	1956.25	29.726	0.00925	25.5444	7356.77
			25.5646	2201.04	29.7465	0.02086	25.5614	6846.08
			25.5816	2460.69	29.767	0.13775	25.5784	6745.01
			25.5986	2842.54	29.7874	0.19152	25.5954	6867.03
			25.6156	3358.12	29.8079	0.06635	25.6124	6992.21
			25.6326	3317.05	29.8284	0.17806	25.6294	7125.99
			25.6496	3268.11	29.8488	0.22136	25.6464	7039.79
			25.6666	3310.31	29.8693	0.18574	25.6634	7080.27
			25.6836	2685.21	29.8898	0.1133	25.6804	7250.23
			25.7006	2095.76	29.9103	0.31983	25.6974	7102.1
			25.7176	1666.71	29.9307	0.20007	25.7144	6829.03
			25.7346	1348.49	29.9512	0.33296	25.7314	6665.15
			25.7516	1273.08	29.9717	0.42903	25.7484	6633.41
			25.7686	1272.64	29.9921	0.2146	25.7654	6299.34
			25.7856	1207.55	30.0126	0.2423	25.7824	6123.43
			25.8026	1304.55	30.0331	0.57528	25.7994	5928.47
			25.8196	1229.59	30.0535	0.48724	25.8164	5850.25
			25.8366	1226.79	30.074	0.64132	25.8334	5605.72
			25.8536	1256.71	30.0945	0.65858	25.8504	5496.27
			25.8706	1241.14	30.1149	0.80744	25.8674	5522.56
			25.8876	1237.52	30.1354	0.73528	25.8844	5408.24
			25.9046	1196.32	30.1559	0.62103	25.9014	5354.39
			25.9216	1194.83	30.1763	1.06996	25.9184	5449.58
			25.9386	1213.43	30.1968	1.10313	25.9354	5302.67
			25.9556	1203.68	30.2173	1.69421	25.9524	5267.91
			25.9726	1250.68	30.2377	2.20111	25.9694	5342.05
			25.9896	1187.79	30.2582	1.66592	25.9864	5364.34
			26.0066	1194.6	30.2787	1.85181	26.0034	5382.2
			26.0236	1219.18	30.2992	2.22193	26.0204	5408.73
			26.0406	1193.75	30.3196	1.80261	26.0374	5271.44
			26.0576	1205.52	30.3401	1.06225	26.0544	5251.22
			26.0746	1186.8	30.3606	1.04823	26.0714	5288.85
			26.0916	1163.61	30.381	0.89213	26.0884	5205.67
			26.1086	1212	30.4015	0.78342	26.1054	5239.32
			26.1256	1295.11	30.422	0.7221	26.1224	5292.96
			26.1426	1214.24	30.4424	0.44501	26.1394	5309.09
			26.1596	1236.85	30.4629	0.41005	26.1564	5281.08
			26.1766	1278.65	30.4834	0.39617	26.1734	5294.94
			26.1936	1253.45	30.5038	0.24021	26.1904	5306.08
			26.2106	1324.7	30.5243	0.51058	26.2074	5326.69
			26.2276	1454.34	30.5448	0.69677	26.2244	5274.56
			26.2446	1556.78	30.5652	0.47771	26.2414	5294.41
			26.2616	1706.28	30.5857	0.49552	26.2584	5382.6
			26.2786	1799.73	30.6062	0.25546	26.2754	5465.89
			26.2956	1727.05	30.6267	0.5049	26.2924	5415.84
			26.3126	1716.06	30.6471	0.35435	26.3094	5446.35
			26.3296	1641.06	30.6676	0.25647	26.3264	5541.29
			26.3466	1627.32	30.6881	0.29018	26.3434	5636.45
			26.3636	1529.6	30.7085	0.20287	26.3604	5717.29
			26.3806	1371.66	30.729	0.53663	26.3774	5907.56
			26.3976	1304.8	30.7495	0.65988	26.3944	6137.88
			26.4146	1293.62	30.7699	0.84106	26.4114	6386.25
			26.4316	1253.59	30.7904	1.14331	26.4284	6803.27
			26.4486	1251.67	30.8109	1.28768	26.4454	7240.99
			26.4656	1248.09	30.8313	1.38472	26.4624	7790.47
			26.4826	1250.98	30.8518	1.70282	26.4794	8052.19
			26.4996	1313.46	30.8723	1.61569	26.4964	7946.82
			26.5166	1312.25	30.8927	1.34963	26.5134	8198.02
			26.5336	1368.93	30.9132	1.27834	26.5304	8530.03
			26.5506	1466.52	30.9337	0.76496	26.5474	8299.93
			26.5676	1566.28	30.9541	1.08318	26.5644	7785.22
			26.5846	1800.1	30.9746	1.11721	26.5814	7453.38
			26.6016	1970.11	30.9951	1.03022	26.5984	7144
			26.6186	2390.1	31.0156	1.14851	26.6154	6806.82
			26.6356	2477.28	31.036	1.41419	26.6324	6278.66
			26.6526	2576.52	31.0565	1.30095	26.6494	6011.8
			26.6696	2603.07	31.077	1.59825	26.6664	5712.29
			26.6866	2676.07	31.0974	1.04295	26.6834	5453.86
			26.7036	2723.77	31.1179	1.00346	26.7004	5425.67
			26.7206	2649.45	31.1384	1.03241	26.7174	5396.78
			26.7376	2386.01	31.1588	1.13507	26.7344	5191.29
			26.7546	2178.54	31.1793	0.88513	26.7514	5341.66
			26.7716	1945.43	31.1998	0.6931	26.7684	5273.62
			26.7886	1894.17	31.2202	0.6274	26.7854	5313.84
			26.8056	1752.35	31.2407	0.55121	26.8024	5322.51
			26.8226	1552.2	31.2612	0.31188	26.8194	5361.37
			26.8396	1572.79	31.2816	0.30941	26.8364	5379.23
			26.8566	1511.73	31.3021	0.44908	26.8534	5530.49
			26.8736	1451.74	31.3226	0.30982	26.8704	5679.17
			26.8906	1342.86	31.343	0.11794	26.8874	5662.7
			26.9076	1313.41	31.3635	0.13136	26.9044	5852.79
			26.9246	1225.1	31.384	0.19217	26.9214	6029.13
			26.9416	1177.53	31.4045	0.14247	26.9384	6143.88
			26.9586	1226.87	31.4249	0.29806	26.9554	6098.18
			26.9756	1209.97	31.4454	0.12736	26.9724	6036.96
			26.9926	1225.96	31.4659	0.15668	26.9894	6085.58
			27.0096	1177.59	31.4863	-0.00872	27.0064	6165.16
			27.0266	1162.61	31.5068	0.01012	27.0234	6031.76
			27.0436	1166.72	31.5273	-0.12891	27.0404	5762.69
			27.0606	1185.03	31.5477	-0.00669	27.0574	5700.65
			27.0776	1210.47	31.5682	0.07345	27.0744	5621.55
			27.0946	1301.51	31.5887	0.21151	27.0914	5427.45
			27.1116	1297.8	31.6091	0.07064	27.1084	5435.52
			27.1286	1219.15	31.6296	-0.13336	27.1254	5342.16
			27.1456	1201.01	31.6501	0.01003	27.1424	5212.23
			27.1626	1197.86	31.6705	-0.0676	27.1594	5199
			27.1796	1199.42	31.691	-0.0189	27.1764	5223.28
			27.1966	1173.39	31.7115	0.08771	27.1934	5300.1
			27.2136	1153.56	31.732	0.26277	27.2104	5381.44
			27.2306	1165.04	31.7524	0.26417	27.2274	5382.41
			27.2476	1185.25	31.7729	0.29191	27.2444	5401.04
			27.2646	1212.72	31.7934	0.62494	27.2614	5506.53
			27.2816	1287.08	31.8138	0.6843	27.2784	5540.65
			27.2986	1326.38	31.8343	0.43842	27.2954	5743.96
			27.3156	1339.91	31.8548	0.33467	27.3124	6009.37
			27.3326	1379.33	31.8752	0.26252	27.3294	6209.73
			27.3496	1330.81	31.8957	0.4904	27.3464	6516.87
			27.3666	1302.79	31.9162	0.34461	27.3634	6986.69
			27.3836	1316.64	31.9366	0.18306	27.3804	7565.94
			27.4006	1271.2	31.9571	0.08995	27.3974	7985.43
			27.4176	1259.86	31.9776	0.18108	27.4144	8049.32
			27.4346	1230.5	31.998	0.03538	27.4314	8194.65
			27.4516	1186.51	32.0185	0.06866	27.4484	8415.53
			27.4686	1206.67	32.039	-0.09804	27.4654	8346.33
			27.4856	1180.85	32.0594	0.12475	27.4824	8278.92
			27.5026	1146.7	32.0799	0.02652	27.4994	7727.12
			27.5196	1130.26	32.1004	0.00725	27.5164	7767.16
			27.5366	1144.21	32.1208	0.13538	27.5334	7686.36
			27.5536	1132.59	32.1413	0.053	27.5504	8028.59
			27.5706	1112.23	32.1618	0.1338	27.5674	8778.49
			27.5876	1110.61	32.1823	-0.04326	27.5844	9231.36
			27.6046	1123.43	32.2027	0.1639	27.6014	9228.48
			27.6216	1143	32.2232	0.08688	27.6184	9105.16
			27.6386	1144.6	32.2437	0.10988	27.6354	8601.26
			27.6556	1133.94	32.2641	0.12764	27.6524	8820.65
			27.6726	1087.31	32.2846	0.40858	27.6694	8599.02
			27.6896	1126.36	32.3051	0.32639	27.6864	8036.93
			27.7066	1134.08	32.3255	0.49158	27.7034	7668.42
			27.7236	1121.07	32.346	0.50417	27.7204	7059.91
			27.7406	1087.34	32.3665	0.70099	27.7374	6930.66
			27.7576	1142.28	32.3869	0.69784	27.7544	6709.54
			27.7746	1185.61	32.4074	0.52102	27.7714	6609.38
			27.7916	1098.38	32.4279	0.52317	27.7884	6743.85
			27.8086	1127.12	32.4483	0.57798	27.8054	6766.45
			27.8256	1114	32.4688	0.45387	27.8224	6878.36
			27.8426	1148.05	32.4893	0.25609	27.8394	6956.97
			27.8596	1240.57	32.5097	0.31623	27.8564	7152.79
			27.8766	1187.31	32.5302	0.46586	27.8734	7263.82
			27.8936	1284.56	32.5507	0.25236	27.8904	7088.41
			27.9106	1448.5	32.5712	0.33362	27.9074	6714.14
			27.9276	1488.73	32.5916	0.47807	27.9244	6518.31
			27.9446	1497.91	32.6121	0.39621	27.9414	6271.92
			27.9616	1560.12	32.6326	0.35123	27.9584	6039.25
			27.9786	1600.25	32.653	0.44837	27.9754	5673.89
			27.9956	1605.08	32.6735	0.45606	27.9924	5377.74
			28.0126	1674	32.694	0.29535	28.0094	5298.64
			28.0296	1660.14	32.7144	0.2873	28.0264	5209.71
			28.0466	1573.21	32.7349	0.26348	28.0434	5099.44
			28.0636	1475.29	32.7554	0.19758	28.0604	5073.73
			28.0806	1409.61	32.7758	0.21065	28.0774	5053.71
			28.0976	1421.78	32.7963	0.11847	28.0944	5070.6
			28.1146	1495.79	32.8168	0.07369	28.1114	5109.61
			28.1316	1531.24	32.8372	0.08157	28.1284	5032.25
			28.1486	1555.67	32.8577	0.13157	28.1454	4992.33
			28.1656	1618.83	32.8782	0.00264	28.1624	5036.25
			28.1826	1604.68	32.8987	0.11585	28.1794	5050.8
			28.1996	1653.55	32.9191	0.22381	28.1964	5105.44
			28.2166	1702.41	32.9396	0.28443	28.2134	5099.02
			28.2336	1757.92	32.9601	0.2135	28.2304	5126.81
			28.2506	1886.99	32.9805	0.27943	28.2474	5140.54
			28.2676	2002.5	33.001	0.32959	28.2644	5214.54
			28.2846	2205.53	33.0215	0.22714	28.2814	5398.19
			28.3016	2360.18	33.0419	0.35103	28.2984	5438.54
			28.3186	2549.75	33.0624	0.29073	28.3154	5568.04
			28.3356	2929.45	33.0829	-0.00638	28.3324	5809.61
			28.3526	2865.77	33.1033	0.10179	28.3494	5797.68
			28.3696	2728.95	33.1238	0.05735	28.3664	5732.63
			28.3866	2567.83	33.1443	0.03925	28.3834	5690.55
			28.4036	2255.37	33.1647	0.12644	28.4004	5608.48
			28.4206	2073.83	33.1852	-0.03898	28.4174	5576.46
			28.4376	2094.07	33.2057	-0.05175	28.4344	5414.22
			28.4546	2010.08	33.2261	0.00919	28.4514	5246
			28.4716	2063.14	33.2466	0.20173	28.4684	5058.37
			28.4886	2154.66	33.2671	-0.10045	28.4854	5143.73
			28.5056	2264.92	33.2876	-0.15523	28.5024	4950.2
			28.5226	2197.1	33.308	0.10422	28.5194	5019.74
			28.5396	2146.26	33.3285	0.01632	28.5364	4839.16
			28.5566	1959.98	33.349	-0.11365	28.5534	4917.03
			28.5736	1855.56	33.3694	0.09323	28.5704	4865.03
			28.5906	1692.32	33.3899	-0.06828	28.5874	4897
			28.6076	1481.43	33.4104	0.03865	28.6044	4920.3
			28.6246	1311.86	33.4308	-0.05966	28.6214	4810.44
			28.6416	1282.15	33.4513	0.08942	28.6384	4863.08
			28.6586	1231.36	33.4718	-0.00358	28.6554	4847.44
			28.6756	1205.26	33.4922	-0.05445	28.6724	4783.3
			28.6926	1109.08	33.5127	-0.11582	28.6894	4828.39
			28.7096	1176.23	33.5332	0.1123	28.7064	4926
			28.7266	1088.08	33.5536	-0.08061	28.7234	4822.62
			28.7436	1119.29	33.5741	0.12124	28.7404	4663.45
			28.7606	1125.19	33.5946	0.1968	28.7574	4799.95
			28.7776	1135.96	33.615	0.07238	28.7744	4635.95
			28.7946	1117.77	33.6355	-0.05728	28.7914	4807.66
			28.8116	1085.84	33.656	0.23414	28.8084	4725.04
			28.8286	1157.9	33.6765	0.34663	28.8254	4749.59
			28.8456	1150.65	33.6969	0.27493	28.8424	4862.81
			28.8626	1143.27	33.7174	0.16115	28.8594	4827.74
			28.8796	1153.89	33.7379	0.08424	28.8764	4775.01
			28.8966	1189.94	33.7583	0.1284	28.8934	4732.76
			28.9136	1183.86	33.7788	0.01995	28.9104	4717.11
			28.9306	1210.72	33.7993	0.1589	28.9274	4710.17
			28.9476	1151.17	33.8197	-0.13898	28.9444	4802.87
			28.9646	1151.94	33.8402	0.02107	28.9614	4811.31
			28.9816	1157.24	33.8607	0.00745	28.9784	4891.41
			28.9986	1144.26	33.8811	0.1307	28.9954	4891.74
			29.0156	1119.94	33.9016	0.15396	29.0124	4792.6
			29.0326	1136.65	33.9221	0.30357	29.0294	4828.75
			29.0496	1118.25	33.9425	0.1532	29.0464	4795.78
			29.0666	1092.53	33.963	0.35023	29.0634	4739.27
			29.0836	1108.12	33.9835	-0.05799	29.0804	4744.51
			29.1006	1213.85	34.004	0.03381	29.0974	4783.45
			29.1176	1257.68	34.0244	0.12038	29.1144	4856.72
			29.1346	1250.6	34.0449	0.19644	29.1314	4957.94
			29.1516	1161.29	34.0654	0.22515	29.1484	5018.3
			29.1686	1136.06	34.0858	0.26442	29.1654	4998.57
			29.1856	1096.83	34.1063	0.58265	29.1824	5148.71
			29.2026	1135.36	34.1268	0.39564	29.1994	5343.89
			29.2196	1139.67	34.1472	0.49813	29.2164	5433.92
			29.2366	1157.3	34.1677	0.67433	29.2334	5530.55
			29.2536	1142.19	34.1882	0.84529	29.2504	5640.12
			29.2706	1085.28	34.2086	0.93206	29.2674	5738.58
			29.2876	1068.16	34.2291	0.84517	29.2844	5873.21
			29.3046	1057.95	34.2496	0.61619	29.3014	5976.16
			29.3216	1077.78	34.27	0.66619	29.3184	6069.94
			29.3386	1075.99	34.2905	0.52147	29.3354	6018.72
			29.3556	1045.57	34.311	0.59783	29.3524	6154.73
			29.3726	1071.13	34.3314	0.33211	29.3694	6141.09
			29.3896	1089.7	34.3519	0.29272	29.3864	6117.81
			29.4066	1091.54	34.3724	0.13757	29.4034	6274.54
			29.4236	1069.12	34.3929	0.15086	29.4204	6459.87
			29.4406	1091.66	34.4133	0.08522	29.4374	6740.19
			29.4576	1090.51	34.4338	0.57751	29.4544	7170.23
			29.4746	1091.57	34.4543	0.69613	29.4714	7324.85
			29.4916	1059.81	34.4747	1.37267	29.4884	7494.28
			29.5086	1060.66	34.4952	1.42292	29.5054	7896.72
			29.5256	1021.16	34.5157	2.19424	29.5224	8463.58
			29.5426	1081.24	34.5361	2.70243	29.5394	9292.21
			29.5596	1078.47	34.5566	2.39485	29.5564	9884.8
			29.5766	1072.14	34.5771	2.07151	29.5734	10599.4
			29.5936	1065.51	34.5975	1.72713	29.5904	11817.6
			29.6106	1080.07	34.618	1.60909	29.6074	12436.6
			29.6276	1094.44	34.6385	1.30161	29.6244	12206
			29.6446	1120.72	34.6589	1.06783	29.6414	11895.1
			29.6616	1084.19	34.6794	0.9446	29.6584	11330.9
			29.6786	1087.24	34.6999	0.52139	29.6754	10819.3
			29.6956	1074.24	34.7204	0.36136	29.6924	10293.5
			29.7126	1143.57	34.7408	0.47504	29.7094	9413.77
			29.7296	1110.77	34.7613	0.7519	29.7264	8266.95
			29.7466	1116.51	34.7818	1.17089	29.7434	7508.16
			29.7636	1182.05	34.8022	2.00569	29.7604	6934.24
			29.7806	1161.41	34.8227	4.09314	29.7774	6306.95
			29.7976	1160.66	34.8432	4.99641	29.7944	5997.17
			29.8146	1297.28	34.8636	2.91549	29.8114	5607.49
			29.8316	1369.28	34.8841	1.95565	29.8284	5443.28
			29.8486	1422.33	34.9046	2.21688	29.8454	5275.72
			29.8656	1722.39	34.925	2.75181	29.8624	5042.96
			29.8826	2163.47	34.9455	1.7552	29.8794	5016.05
			29.8996	2587.12	34.966	0.81649	29.8964	4941.74
			29.9166	2895.47	34.9864	0.45676	29.9134	4878.19
			29.9336	3083.77	35.0069	0.40232	29.9304	4911.01
			29.9506	3223.9	35.0274	0.1479	29.9474	4944.78
			29.9676	3397.93	35.0478	0.31981	29.9644	4836.83
			29.9846	3309.17	35.0683	0.12333	29.9814	4926.56
			30.0016	3244	35.0888	0.21109	29.9984	4989.6
			30.0186	3062.91	35.1093	0.19886	30.0154	4932.1
			30.0356	2660.59	35.1297	0.04455	30.0324	5015.23
			30.0526	2309.73	35.1502	-0.05184	30.0494	5123.91
			30.0696	2012.01	35.1707	-0.0061	30.0664	5257.29
			30.0866	1720.1	35.1911	-0.09192	30.0834	5251.68
			30.1036	1561.52	35.2116	-0.05918	30.1004	5363.39
			30.1206	1469.64	35.2321	0.03673	30.1174	5722.57
			30.1376	1379.93	35.2525	-0.03575	30.1344	6013.25
			30.1546	1287.65	35.273	-0.00295	30.1514	6321.38
			30.1716	1218.61	35.2935	-0.03328	30.1684	6938.04
			30.1886	1121.99	35.3139	-0.000429868	30.1854	7667.86
			30.2056	1072.12	35.3344	-0.03598	30.2024	8213.36
			30.2226	1096.77	35.3549	-0.10835	30.2194	8834.75
			30.2396	1164.98	35.3753	0.27194	30.2364	9627.62
			30.2566	1182.4	35.3958	0.11014	30.2534	10563.8
			30.2736	1252.18	35.4163	0.06942	30.2704	11610.7
			30.2906	1233.2	35.4367	0.08135	30.2874	12333.1
			30.3076	1278.07	35.4572	0.22489	30.3044	12534.8
			30.3246	1286.32	35.4777	0.33687	30.3214	12716.4
			30.3416	1377.66	35.4982	0.4015	30.3384	12500.7
			30.3586	1514.75	35.5186	0.15037	30.3554	11654.9
			30.3756	1637.39	35.5391	0.24663	30.3724	11077.3
			30.3926	1629.76	35.5596	0.18501	30.3894	10531.4
			30.4096	1742.1	35.58	0.31816	30.4064	9845.5
			30.4266	1860.03	35.6005	0.16185	30.4234	9220.84
			30.4436	1923.71	35.621	0.21083	30.4404	8658.41
			30.4606	2037.47	35.6414	0.07036	30.4574	7878.74
			30.4776	1974.03	35.6619	0.19307	30.4744	7587.79
			30.4946	2241.9	35.6824	0.06318	30.4914	7111.25
			30.5116	2108.5	35.7028	0.14383	30.5084	6915.73
			30.5286	2272.45	35.7233	0.05608	30.5254	6842.71
			30.5456	2426.57	35.7438	0.1052	30.5424	6451.52
			30.5626	2340.44	35.7642	0.19118	30.5594	6256.15
			30.5796	1985.15	35.7847	0.25614	30.5764	5912.6
			30.5966	1855.33	35.8052	0.2369	30.5934	5651.03
			30.6136	1805.6	35.8256	0.02295	30.6104	5416.74
			30.6306	1800.65	35.8461	0.11429	30.6274	5361.34
			30.6476	1858.18	35.8666	0.23723	30.6444	5120.71
			30.6646	1869.48	35.8871	0.02335	30.6614	4957.6
			30.6816	1884.31	35.9075	0.02002	30.6784	4840.79
			30.6986	1884.47	35.928	0.1325	30.6954	4662.42
			30.7156	1740.39	35.9485	0.01342	30.7124	4599.88
			30.7326	1658.73	35.9689	-0.04247	30.7294	4499.67
			30.7496	1593.83	35.9894	0.14903	30.7464	4479.69
			30.7666	1408.5	36.0099	-0.03314	30.7634	4654.08
			30.7836	1258.25	36.0303	0.10051	30.7804	4504.31
			30.8006	1247.66	36.0508	0.0605	30.7974	4576.83
			30.8176	1095.68	36.0713	0.03104	30.8144	4702.35
			30.8346	1020.99	36.0917	0.17002	30.8314	4565.45
			30.8516	1067.27	36.1122	0.01955	30.8484	4569.77
			30.8686	1015.7	36.1327	0.25857	30.8654	4533.93
			30.8856	1058.62	36.1531	-0.01817	30.8824	4447.29
			30.9026	1077.37	36.1736	0.18932	30.8994	4420.75
			30.9196	1055.33	36.1941	0.07579	30.9164	4486.9
			30.9366	1041.89	36.2145	0.02543	30.9334	4446.05
			30.9536	1038.58	36.235	0.23825	30.9504	4424.43
			30.9706	1027.86	36.2555	0.07742	30.9674	4396.49
			30.9876	1027.41	36.276	0.04818	30.9844	4446.97
			31.0046	1017.09	36.2964	0.20844	31.0014	4443.43
			31.0216	1005.77	36.3169	0.21609	31.0184	4413.97
			31.0386	1007.02	36.3374	0.28693	31.0354	4454.04
			31.0556	1004.08	36.3578	0.13147	31.0524	4482.87
			31.0726	1012.74	36.3783	0.17077	31.0694	4539.84
			31.0896	1029.41	36.3988	0.46272	31.0864	4610.54
			31.1066	1019.63	36.4192	0.5547	31.1034	4666.63
			31.1236	964.461	36.4397	0.52038	31.1204	4696.43
			31.1406	979.106	36.4602	0.42819	31.1374	4748.75
			31.1576	989.887	36.4806	0.64129	31.1544	4920.51
			31.1746	971.696	36.5011	0.39652	31.1714	5096.27
			31.1916	987.362	36.5216	0.27808	31.1884	5162.67
			31.2086	985.812	36.542	0.38072	31.2054	5280.05
			31.2256	963.82	36.5625	0.04128	31.2224	5352.74
			31.2426	989.907	36.583	0.33344	31.2394	5533.07
			31.2596	1023.52	36.6035	0.22036	31.2564	5548.19
			31.2766	1018.44	36.6239	0.0652	31.2734	5371.92
			31.2936	1017.35	36.6444	0.06269	31.2904	5282.15
			31.3106	1051.93	36.6649	0.00231	31.3074	5141.5
			31.3276	1124.33	36.6853	-0.0791	31.3244	5115.18
			31.3446	1031.97	36.7058	-0.1447	31.3414	4975.22
			31.3616	1112.5	36.7263	0.08245	31.3584	4801.53
			31.3786	1104.86	36.7467	0.04119	31.3754	4574.12
			31.3956	1058.14	36.7672	0.22102	31.3924	4509.15
			31.4126	1040.43	36.7877	0.02718	31.4094	4514.74
			31.4296	1042.66	36.8081	0.01757	31.4264	4465.45
			31.4466	1091.15	36.8286	0.15009	31.4434	4427.15
			31.4636	1078.5	36.8491	0.09843	31.4604	4392.32
			31.4806	1008.91	36.8695	-0.03216	31.4774	4377.84
			31.4976	986.083	36.89	0.02675	31.4944	4294.59
			31.5146	1010.81	36.9105	0.00147	31.5114	4277.41
			31.5316	1015.27	36.9309	-0.04485	31.5284	4330.63
			31.5486	1051.53	36.9514	-0.04903	31.5454	4529.75
			31.5656	1176.49	36.9719	-0.01635	31.5624	4334.28
			31.5826	1237.58	36.9924	0.20583	31.5794	4470.22
			31.5996	1162.09	37.0128	0.14909	31.5964	4366.59
			31.6166	1272.37	37.0333	0.11868	31.6134	4554.38
			31.6336	1250.56	37.0538	-0.03276	31.6304	4500.39
			31.6506	1248.56	37.0742	-0.18943	31.6474	4568.84
			31.6676	1343.15	37.0947	0.03641	31.6644	4797.9
			31.6846	1405.37	37.1152	0.13069	31.6814	4959.34
			31.7016	1329.21	37.1356	-0.02763	31.6984	5114.56
			31.7186	1473.77	37.1561	-0.00699	31.7154	5282.79
			31.7356	1452.82	37.1766	0.04526	31.7324	5545.44
			31.7526	1460.61	37.197	0.01332	31.7494	5690.79
			31.7696	1480.13	37.2175	0.00245	31.7664	6183.4
			31.7866	1493.13	37.238	0.12845	31.7834	6448.23
			31.8036	1371.96	37.2584	0.14921	31.8004	6438.32
			31.8206	1232.59	37.2789	0.24368	31.8174	6210.2
			31.8376	1255.09	37.2994	0.31712	31.8344	6180.13
			31.8546	1184.59	37.3198	0.18005	31.8514	6293.38
			31.8716	1079.07	37.3403	0.1588	31.8684	6276.95
			31.8886	1015.1	37.3608	0.38494	31.8854	6204.19
			31.9056	1048.95	37.3813	0.3111	31.9024	6222.04
			31.9226	1011.41	37.4017	0.32675	31.9194	6165.96
			31.9396	1010.94	37.4222	0.47401	31.9364	6131.16
			31.9566	1018.89	37.4427	0.14761	31.9534	6030.47
			31.9736	984.081	37.4631	0.21596	31.9704	5872.41
			31.9906	976.52	37.4836	0.11066	31.9874	5759.7
			32.0076	945.717	37.5041	0.07906	32.0044	5718.37
			32.0246	937.732	37.5245	0.10012	32.0214	5519.26
			32.0416	951.958	37.545	0.10015	32.0384	5355.2
			32.0586	967.395	37.5655	-0.03665	32.0554	5223.05
			32.0756	949.287	37.5859	0.04237	32.0724	5015.76
			32.0926	955.305	37.6064	0.07931	32.0894	4871.71
			32.1096	967.26	37.6269	0.06364	32.1064	4724.26
			32.1266	968.681	37.6473	0.11641	32.1234	4637.06
			32.1436	965.845	37.6678	0.33763	32.1404	4574.81
			32.1606	959.3	37.6883	0.15887	32.1574	4399.07
			32.1776	959.768	37.7087	0.2275	32.1744	4338.65
			32.1946	959.619	37.7292	0.15405	32.1914	4347.25
			32.2116	911.66	37.7497	0.27009	32.2084	4311.62
			32.2286	905.55	37.7702	0.15458	32.2254	4321.2
			32.2456	927.263	37.7906	-0.00827	32.2424	4421.61
			32.2626	954.424	37.8111	0.23415	32.2594	4461.45
			32.2796	927.809	37.8316	0.02924	32.2764	4361.18
			32.2966	948.346	37.852	0.0454	32.2934	4471.25
			32.3136	927.594	37.8725	-0.00684	32.3104	4622.03
			32.3306	912.889	37.893	0.15147	32.3274	4762.93
			32.3476	863.964	37.9134	0.07296	32.3444	5078.4
			32.3646	878.339	37.9339	0.05237	32.3614	5299.85
			32.3816	906.185	37.9544	0.20022	32.3784	5688.27
			32.3986	960.116	37.9748	0.24283	32.3954	5514.56
			32.4156	933.049	37.9953	0.27494	32.4124	5543.04
			32.4326	928.932	38.0158	0.06497	32.4294	5568.86
			32.4496	918.27	38.0362	0.01817	32.4464	5531.2
			32.4666	888.31	38.0567	0.13982	32.4634	5575.29
			32.4836	865.645	38.0772	-0.07008	32.4804	5124.98
			32.5006	897.714	38.0977	0.24109	32.4974	4764.03
			32.5176	944.736	38.1181	0.10491	32.5144	4692.12
			32.5346	910.308	38.1386	0.28455	32.5314	4500.2
			32.5516	910.603	38.1591	0.19053	32.5484	4541.26
			32.5686	948.34	38.1795	0.15442	32.5654	4252.88
			32.5856	972.272	38.2	0.4657	32.5824	4127.69
			32.6026	958.281	38.2205	0.68754	32.5994	4158.53
			32.6196	954.416	38.2409	0.45676	32.6164	3997.49
			32.6366	1053.2	38.2614	0.6418	32.6334	4085.28
			32.6536	978.938	38.2819	0.50581	32.6504	4031.83
			32.6706	1064.33	38.3023	0.36984	32.6674	3935.6
			32.6876	936.74	38.3228	0.28652	32.6844	4081.08
			32.7046	964.769	38.3433	0.48744	32.7014	3995.91
			32.7216	914.594	38.3637	0.3147	32.7184	4053.97
			32.7386	934.996	38.3842	0.26829	32.7354	4064.81
			32.7556	908.144	38.4047	0.30612	32.7524	3903.54
			32.7726	926.378	38.4251	0.12818	32.7694	3943.07
			32.7896	909.396	38.4456	-0.02342	32.7864	4021.75
			32.8066	880.413	38.4661	0.17237	32.8034	3960.18
			32.8236	901.03	38.4866	0.11029	32.8204	4038.91
			32.8406	892.153	38.507	0.01139	32.8374	4004.53
			32.8576	915.351	38.5275	0.11252	32.8544	3951.81
			32.8746	912.645	38.548	0.14524	32.8714	4028.42
			32.8916	935.364	38.5684	0.25168	32.8884	3975.57
			32.9086	955.526	38.5889	0.09497	32.9054	4038.64
			32.9256	943.469	38.6094	0.2804	32.9224	4018.66
			32.9426	959.52	38.6298	0.47111	32.9394	3983.48
			32.9596	954.605	38.6503	0.56184	32.9564	4059.4
			32.9766	918.688	38.6708	0.39997	32.9734	4018.06
			32.9936	954.532	38.6912	0.39075	32.9904	4029.9
			33.0106	1024.14	38.7117	0.21839	33.0074	4026.05
			33.0276	1017.33	38.7322	0.46711	33.0244	4042.09
			33.0446	1013.89	38.7526	0.23691	33.0414	4105.04
			33.0616	983.091	38.7731	0.17515	33.0584	4205.21
			33.0786	968.992	38.7936	0.21868	33.0754	4302.09
			33.0956	931.59	38.814	0.23065	33.0924	4310.8
			33.1126	948.64	38.8345	0.44264	33.1094	4253.93
			33.1296	981.571	38.855	0.50729	33.1264	4184.79
			33.1466	972.701	38.8755	0.71932	33.1434	4170.58
			33.1636	913.62	38.8959	0.27875	33.1604	4348.01
			33.1806	926.238	38.9164	0.10136	33.1774	4381.16
			33.1976	990.775	38.9368	0.17663	33.1944	4348.75
			33.2146	947.319	38.9573	0.29928	33.2114	4432.08
			33.2316	935.005	38.9778	0.36407	33.2284	4432.99
			33.2486	1000.24	38.9983	0.22361	33.2454	4461.83
			33.2656	970.995	39.0187	0.10423	33.2624	4492.48
			33.2826	917.257	39.0392	0.06382	33.2794	4494.11
			33.2996	895.784	39.0597	-0.05552	33.2964	4432.5
			33.3166	902.335	39.0801	-0.08535	33.3134	4438.84
			33.3336	902.669	39.1006	0.01417	33.3304	4462.44
			33.3506	855.648	39.1211	0.02424	33.3474	4408.43
			33.3676	853.237	39.1415	0.11328	33.3644	4383.75
			33.3846	891.527	39.162	0.25497	33.3814	4325.72
			33.4016	852.526	39.1825	0.34932	33.3984	4313.91
			33.4186	837.264	39.2029	0.36475	33.4154	4296.46
			33.4356	854.903	39.2234	0.26967	33.4324	4500.61
			33.4526	830.123	39.2439	0.62725	33.4494	4581.98
			33.4696	851.277	39.2644	0.62169	33.4664	4653.26
			33.4866	842.827	39.2848	1.07931	33.4834	5085.46
			33.5036	813.872	39.3053	1.47906	33.5004	5334.08
			33.5206	858.751	39.3258	1.02094	33.5174	5533.72
			33.5376	855.986	39.3462	0.426	33.5344	5489.1
			33.5546	846.021	39.3667	0.44687	33.5514	5747.58
			33.5716	853.761	39.3872	0.47302	33.5684	5812.14
			33.5886	871.78	39.4076	0.73078	33.5854	5936.22
			33.6056	883.715	39.4281	0.63067	33.6024	5838.76
			33.6226	895.979	39.4486	0.36216	33.6194	5487.93
			33.6396	878.135	39.469	0.13051	33.6364	5307.28
			33.6566	860.031	39.4895	0.01994	33.6534	5156.51
			33.6736	907.209	39.51	0.06203	33.6704	5019.63
			33.6906	961.754	39.5304	0.03571	33.6874	4815.98
			33.7076	959.914	39.5509	-0.04321	33.7044	4587.42
			33.7246	866.563	39.5714	0.08841	33.7214	4503.84
			33.7416	968.972	39.5919	0.03059	33.7384	4437.63
			33.7586	903.332	39.6123	0.02015	33.7554	4344.42
			33.7756	889.429	39.6328	-0.03236	33.7724	4272.57
			33.7926	902.288	39.6532	0.02041	33.7894	4399.75
			33.8096	934.943	39.6737	-0.0689	33.8064	4658.9
			33.8266	922.87	39.6942	0.12075	33.8234	4957.41
			33.8436	993.361	39.7147	0.01043	33.8404	5178.15
			33.8606	1031.56	39.7351	0.13172	33.8574	5442.77
			33.8776	1074.48	39.7556	0.05828	33.8744	6066.05
			33.8946	1049.87	39.7761	0.12698	33.8914	6822.26
			33.9116	1066.9	39.7965	0.44833	33.9084	7296.99
			33.9286	1035.4	39.817	0.38549	33.9254	7708.3
			33.9456	998.547	39.8375	0.55952	33.9424	8158.64
			33.9626	986.95	39.8579	0.42831	33.9594	8347.93
			33.9796	925.573	39.8784	0.34975	33.9764	8331.58
			33.9966	881.057	39.8989	0.32385	33.9934	8055.5
			34.0136	884.916	39.9193	0.46113	34.0104	7721.09
			34.0306	928.266	39.9398	0.20895	34.0274	7280.65
			34.0476	853.437	39.9603	0.09364	34.0444	6805.91
			34.0646	869.308	39.9808	-0.03743	34.0614	6518.19
			34.0816	857.758	40.0012	0.08941	34.0784	6304.81
			34.0986	841.926	40.0217	0.03733	34.0954	6194.54
			34.1156	860.836	40.0421	-0.08315	34.1124	6164.32
			34.1326	874.444	40.0626	0.01218	34.1294	6248.28
			34.1496	861.69	40.0831	-0.03457	34.1464	6482.77
			34.1666	864.502	40.1036	-0.0234	34.1634	6849.78
			34.1836	880.167	40.124	0.04568	34.1804	7260.72
			34.2006	861.762	40.1445	0.09374	34.1974	7625.27
			34.2176	852.441	40.165	-0.06345	34.2144	7738.89
			34.2346	864.488	40.1854	0.05307	34.2314	7826.79
			34.2516	869.962	40.2059	0.16435	34.2484	7717.1
			34.2686	887.95	40.2264	0.30197	34.2654	7484.63
			34.2856	886.36	40.2468	0.06593	34.2824	7051.83
			34.3026	873.131	40.2673	-0.06482	34.2994	6744.22
			34.3196	940.816	40.2878	-0.08503	34.3164	6362.88
			34.3366	851.465	40.3082	0.01346	34.3334	5995.29
			34.3536	848.187	40.3287	-0.08803	34.3504	5517.91
			34.3706	820.546	40.3492	0.04734	34.3674	5080.76
			34.3876	807.391	40.3697	0.02484	34.3844	4591.05
			34.4046	814.104	40.3901	0.03395	34.4014	4441.33
			34.4216	774.93	40.4106	0.29044	34.4184	4290.76
			34.4386	783.267	40.431	0.69959	34.4354	4077.74
			34.4556	742.255	40.4515	1.29824	34.4524	3987.5
			34.4726	793.271	40.472	0.76006	34.4694	3882.82
			34.4896	794.704	40.4925	0.47981	34.4864	3749.14
			34.5066	825.874	40.5129	0.34168	34.5034	3818.99
			34.5236	795	40.5334	0.54568	34.5204	3726.37
			34.5406	831.483	40.5539	0.62865	34.5374	3693.65
			34.5576	789.71	40.5743	0.48007	34.5544	3595.11
			34.5746	781.193	40.5948	0.15782	34.5714	3669.41
			34.5916	778.32	40.6153	0.16717	34.5884	3572.94
			34.6086	816.914	40.6357	-0.09713	34.6054	3484.19
			34.6256	747.862	40.6562	0.19121	34.6224	3458.43
			34.6426	779.748	40.6767	-0.06252	34.6394	3605.67
			34.6596	756.102	40.6971	0.0364	34.6564	3613.02
			34.6766	812.522	40.7176	0.2564	34.6734	3526.4
			34.6936	813.733	40.7381	0.06589	34.6904	3600.13
			34.7106	822.989	40.7585	0.1333	34.7074	3503.98
			34.7276	824.541	40.779	-0.05716	34.7244	3547.69
			34.7446	836.986	40.7995	0.01029	34.7414	3564.79
			34.7616	926.026	40.8199	-0.08013	34.7584	3488.55
			34.7786	990.596	40.8404	0.0558	34.7754	3562.04
			34.7956	1117.52	40.8609	-0.02931	34.7924	3617.19
			34.8126	1207.09	40.8814	0.01192	34.8094	3614.4
			34.8296	1258.53	40.9018	0.15317	34.8264	3624.89
			34.8466	1278.96	40.9223	-0.05292	34.8434	3631.5
			34.8636	1162.33	40.9428	0.30417	34.8604	3646.41
			34.8806	1059.56	40.9632	-0.00714	34.8774	3623.5
			34.8976	1012.94	40.9837	0.11315	34.8944	3551.03
			34.9146	909.924	41.0042	0.22294	34.9114	3497.29
			34.9316	801.312	41.0246	0.04854	34.9284	3509.18
			34.9486	803.72	41.0451	0.33206	34.9454	3541.89
			34.9656	810.347	41.0656	0.13666	34.9624	3594.16
			34.9826	775.869	41.0861	0.26759	34.9794	3570.67
			34.9996	833.715	41.1065	0.08802	34.9964	3514.86
			35.0166	807.492	41.127	0.09795	35.0134	3527.01
			35.0336	776.719	41.1474	0.26579	35.0304	3526.86
			35.0506	757.407	41.1679	0.23892	35.0474	3485.69
			35.0676	775.05	41.1884	0.28576	35.0644	3480.12
			35.0846	772.551	41.2089	0.41683	35.0814	3535.69
			35.1016	745.819	41.2293	0.35318	35.0984	3503.75
			35.1186	721.602	41.2498	0.54746	35.1154	3378.95
			35.1356	712.579	41.2703	0.40491	35.1324	3389.78
			35.1526	736.322	41.2907	0.3466	35.1494	3455.89
			35.1696	766.84	41.3112	0.35673	35.1664	3444.53
			35.1866	766.385	41.3317	0.2932	35.1834	3394.09
			35.2036	744.396	41.3521	0.33496	35.2004	3434.35
			35.2206	773.788	41.3726	0.17674	35.2174	3503.04
			35.2376	810.879	41.3931	0.21854	35.2344	3550.03
			35.2546	769.182	41.4135	0.26563	35.2514	3496.96
			35.2716	765.368	41.434	0.32326	35.2684	3556.01
			35.2886	761.904	41.4545	0.23355	35.2854	3593.65
			35.3056	780.325	41.4749	0.31229	35.3024	3602.9
			35.3226	812.113	41.4954	0.4121	35.3194	3511.3
			35.3396	804.827	41.5159	0.37509	35.3364	3508.57
			35.3566	869.329	41.5363	0.36969	35.3534	3489.27
			35.3736	900.372	41.5568	0.54325	35.3704	3506.19
			35.3906	962.814	41.5773	0.71684	35.3874	3434.42
			35.4076	943.105	41.5978	0.59045	35.4044	3483.6
			35.4246	970.821	41.6182	0.29039	35.4214	3447.15
			35.4416	942.889	41.6387	0.23773	35.4384	3464.92
			35.4586	985.437	41.6592	0.30615	35.4554	3345.89
			35.4756	994.263	41.6796	0.26406	35.4724	3304.2
			35.4926	1024.88	41.7001	0.09041	35.4894	3166.78
			35.5096	960.876	41.7206	0.18521	35.5064	3428.53
			35.5266	961.936	41.741	0.20635	35.5234	3391.09
			35.5436	956.92	41.7615	0.22751	35.5404	3338.46
			35.5606	926.158	41.782	0.05922	35.5574	3352.53
			35.5776	805.284	41.8024	0.05938	35.5744	3213.52
			35.5946	823.456	41.8229	0.04376	35.5914	3258.02
			35.6116	723.385	41.8434	0.07028	35.6084	3486.4
			35.6286	790.251	41.8638	0.37576	35.6254	3524.06
			35.6456	789.6	41.8843	0.25495	35.6424	3545.66
			35.6626	747.615	41.9048	0.3447	35.6594	3504.12
			35.6796	745.784	41.9252	0.14499	35.6764	3680.55
			35.6966	767.033	41.9457	0.39267	35.6934	3720.6
			35.7136	773.234	41.9662	0.22985	35.7104	3761.05
			35.7306	763.488	41.9867	0.29336	35.7274	3870.66
			35.7476	768.505	42.0071	0.58322	35.7444	4065.57
			35.7646	758.412	42.0276	0.39415	35.7614	4107.92
			35.7816	813.776	42.0481	0.48932	35.7784	4026.72
			35.7986	782.476	42.0685	0.38977	35.7954	3906.95
			35.8156	795.537	42.089	0.51656	35.8124	3782.93
			35.8326	774.838	42.1095	0.18547	35.8294	3790.1
			35.8496	806.181	42.1299	0.45968	35.8464	3935.19
			35.8666	833.711	42.1504	0.22338	35.8634	3844.26
			35.8836	859.157	42.1709	0.16605	35.8804	3683.98
			35.9006	894.617	42.1913	0.27716	35.8974	3650.16
			35.9176	915.091	42.2118	0.11461	35.9144	3635.74
			35.9346	919.101	42.2323	0.10998	35.9314	3583.83
			35.9516	927.424	42.2527	-0.03147	35.9484	3566.5
			35.9686	957.804	42.2732	-0.02552	35.9654	3527.46
			35.9856	846.494	42.2937	0.1436	35.9824	3461.6
			36.0026	763.097	42.3141	0.15485	35.9994	3386.74
			36.0196	761.022	42.3346	0.26086	36.0164	3288.67
			36.0366	746.588	42.3551	0.11426	36.0334	3248.75
			36.0536	703.538	42.3756	0.00979	36.0504	3236.85
			36.0706	731.124	42.396	0.05798	36.0674	3226.93
			36.0876	735.89	42.4165	0.09039	36.0844	3230.66
			36.1046	714.114	42.437	0.29652	36.1014	3239.22
			36.1216	705.679	42.4574	0.02898	36.1184	3209.27
			36.1386	709.391	42.4779	0.06147	36.1354	3182.2
			36.1556	706.011	42.4984	0.16766	36.1524	3165.43
			36.1726	722.514	42.5188	0.06862	36.1694	3174.9
			36.1896	711.677	42.5393	0.08538	36.1864	3171.87
			36.2066	707.4	42.5598	0.07059	36.2034	3075.65
			36.2236	709.48	42.5802	0.08214	36.2204	3101.34
			36.2406	714.22	42.6007	0.03582	36.2374	3218.93
			36.2576	713.603	42.6212	-0.14733	36.2544	3113.44
			36.2746	707.47	42.6416	-0.03187	36.2714	3098.93
			36.2916	694.89	42.6621	0.15203	36.2884	3162.19
			36.3086	674.724	42.6826	-0.01141	36.3054	3141.27
			36.3256	681.789	42.7031	0.0778	36.3224	3075.88
			36.3426	704.749	42.7235	0.08283	36.3394	3043.46
			36.3596	672.511	42.744	0.03524	36.3564	3031.95
			36.3766	683.003	42.7645	0.05084	36.3734	3110.66
			36.3936	647.283	42.7849	0.08751	36.3904	3050.28
			36.4106	665.123	42.8054	0.11368	36.4074	3232.19
			36.4276	675.968	42.8259	0.2504	36.4244	3241.46
			36.4446	725.835	42.8463	0.15556	36.4414	3171.74
			36.4616	683.82	42.8668	0.11338	36.4584	3115.8
			36.4786	661.69	42.8873	0.16069	36.4754	3234.22
			36.4956	717.859	42.9077	0.36066	36.4924	3252.79
			36.5126	662.219	42.9282	0.43959	36.5094	3239.04
			36.5296	680.292	42.9487	0.64487	36.5264	3188.86
			36.5466	723.027	42.9691	0.68175	36.5434	3166.22
			36.5636	694.556	42.9896	0.61338	36.5604	3143.29
			36.5806	721.463	43.0101	0.3661	36.5774	3253.33
			36.5976	721.217	43.0305	0.58199	36.5944	3326.72
			36.6146	707.171	43.051	0.57685	36.6114	3355.78
			36.6316	783.711	43.0715	0.45595	36.6284	3447.58
			36.6486	796.412	43.092	0.19823	36.6454	3518.11
			36.6656	822.887	43.1124	0.14053	36.6624	3591.65
			36.6826	895.566	43.1329	0.14075	36.6794	3888.56
			36.6996	877.518	43.1534	-0.0327	36.6964	3967.92
			36.7166	883.626	43.1738	-0.0377	36.7134	4174.47
			36.7336	840.241	43.1943	0.12049	36.7304	4201.01
			36.7506	781.193	43.2148	0.03658	36.7474	4144.17
			36.7676	789.651	43.2352	0.13692	36.7644	4113.78
			36.7846	813.543	43.2557	0.12148	36.7814	4044.28
			36.8016	732.209	43.2762	0.17449	36.7984	4032.07
			36.8186	702.692	43.2966	0.13279	36.8154	4000.54
			36.8356	746.59	43.3171	0.12795	36.8324	3937.75
			36.8526	791.129	43.3376	0.15997	36.8494	3844.76
			36.8696	812.202	43.358	0.0815	36.8664	3664.45
			36.8866	832.086	43.3785	0.12936	36.8834	3556
			36.9036	860.851	43.399	0.19829	36.9004	3476.96
			36.9206	829.884	43.4194	0.08304	36.9174	3407.83
			36.9376	835.503	43.4399	0.00992	36.9344	3398.81
			36.9546	781.258	43.4604	0.03155	36.9514	3381.84
			36.9716	774.397	43.4809	-0.04679	36.9684	3359.75
			36.9886	751.647	43.5013	-0.04089	36.9854	3431.66
			37.0056	752.412	43.5218	0.04397	37.0024	3598.97
			37.0226	741.309	43.5423	0.13412	37.0194	3576.61
			37.0396	741.972	43.5627	-0.00203	37.0364	3433.68
			37.0566	716.245	43.5832	-0.08552	37.0534	3327.53
			37.0736	725.934	43.6037	-0.0164	37.0704	3270.84
			37.0906	718.413	43.6241	0.18431	37.0874	3293.93
			37.1076	714.618	43.6446	0.064	37.1044	3331.32
			37.1246	737.258	43.6651	0.25949	37.1214	3261.14
			37.1416	725.884	43.6855	0.19185	37.1384	3134.65
			37.1586	704.704	43.706	0.10845	37.1554	3078.42
			37.1756	712.621	43.7265	0.21454	37.1724	3112.88
			37.1926	791.158	43.7469	0.73118	37.1894	3149.49
			37.2096	829.015	43.7674	1.03206	37.2064	3101.82
			37.2266	842.56	43.7879	0.82769	37.2234	3048.97
			37.2436	903.802	43.8083	0.81808	37.2404	3119.68
			37.2606	837.356	43.8288	0.59797	37.2574	3095.96
			37.2776	822.847	43.8493	0.49368	37.2744	2945.45
			37.2946	814.474	43.8698	0.60519	37.2914	2966.55
			37.3116	791.56	43.8902	1.09568	37.3084	3064.1
			37.3286	792.516	43.9107	0.33355	37.3254	3095.19
			37.3456	809.553	43.9312	0.26093	37.3424	3094.38
			37.3626	801.181	43.9516	0.18832	37.3594	3149.22
			37.3796	798.516	43.9721	0.29469	37.3764	3092.09
			37.3966	747.963	43.9926	0.23792	37.3934	3144.15
			37.4136	783.337	44.013	0.13907	37.4104	3186.14
			37.4306	740.111	44.0335	0.18234	37.4274	3103.47
			37.4476	809.925	44.054	0.45722	37.4444	3162.31
			37.4646	808.05	44.0744	0.71107	37.4614	3153.01
			37.4816	748.635	44.0949	0.49126	37.4784	3112.84
			37.4986	842.259	44.1154	0.19778	37.4954	3198.31
			37.5156	747.949	44.1358	0.30433	37.5124	3243.8
			37.5326	805.578	44.1563	0.35301	37.5294	3362.2
			37.5496	765.335	44.1768	0.40697	37.5464	3519.03
			37.5666	807.07	44.1973	0.57148	37.5634	3612.62
			37.5836	870.941	44.2177	0.51497	37.5804	4038.61
			37.6006	1028.66	44.2382	0.37426	37.5974	4472.93
			37.6176	1222.93	44.2587	0.18621	37.6144	4668.07
			37.6346	1380.77	44.2791	0.37713	37.6314	4874.1
			37.6516	1534.24	44.2996	0.02597	37.6484	4807.87
			37.6686	1474.31	44.3201	0.22746	37.6654	4634.4
			37.6856	1504.76	44.3405	0.11318	37.6824	4454.91
			37.7026	1483.65	44.361	-0.10107	37.6994	4552.73
			37.7196	1481.86	44.3815	0.04259	37.7164	4517.96
			37.7366	1492.51	44.4019	0.08628	37.7334	4364.23
			37.7536	1527.35	44.4224	0.17736	37.7504	4087.55
			37.7706	1359.08	44.4429	-0.08417	37.7674	3797.87
			37.7876	1091.19	44.4633	-0.17426	37.7844	3695.67
			37.8046	921.21	44.4838	0.14093	37.8014	3539.95
			37.8216	850.846	44.5043	0.13509	37.8184	3387.83
			37.8386	832.081	44.5247	0.07138	37.8354	3444.08
			37.8556	791.004	44.5452	-0.13967	37.8524	3331.33
			37.8726	762.787	44.5657	-0.0507	37.8694	3341.9
			37.8896	785.218	44.5862	-0.05119	37.8864	3381.49
			37.9066	814.908	44.6066	-0.05165	37.9034	3353.36
			37.9236	819.817	44.6271	0.000546511	37.9204	3371.76
			37.9406	855.496	44.6476	0.07382	37.9374	3420.7
			37.9576	854.869	44.668	0.21027	37.9544	3474.51
			37.9746	835.247	44.6885	0.06779	37.9714	3456.36
			37.9916	845.991	44.709	0.12008	37.9884	3447.52
			38.0086	872.543	44.7294	0.24607	38.0054	3419.35
			38.0256	938.196	44.7499	-0.06476	38.0224	3413.73
			38.0426	1095.93	44.7704	0.27181	38.0394	3459.57
			38.0596	1587.57	44.7908	0.12945	38.0564	3535.64
			38.0766	2001.39	44.8113	0.19238	38.0734	3637.64
			38.0936	1725.67	44.8318	0.19743	38.0904	3706.46
			38.1106	1285.61	44.8522	0.18672	38.1074	3689.02
			38.1276	1161.51	44.8727	0.07603	38.1244	3673.45
			38.1446	1317.59	44.8932	-0.01359	38.1414	3744.75
			38.1616	1496.31	44.9136	0.11261	38.1584	3687.22
			38.1786	1307.37	44.9341	0.0441	38.1754	3632.63
			38.1956	937.821	44.9546	-0.03492	38.1924	3646.4
			38.2126	739.952	44.9751	0.03871	38.2094	3636.05
			38.2296	712.967	44.9955	-0.08763	38.2264	3575.57
			38.2466	709.909	45.016	0.02289	38.2434	3484.14
			38.2636	681.728	45.0365	0.11239	38.2604	3547.07
			38.2806	694.932	45.0569	0.08085	38.2774	3472.13
			38.2976	723.538	45.0774	-0.13487	38.2944	3301.14
			38.3146	729.161	45.0979	0.11785	38.3114	3223.4
			38.3316	719.911	45.1183	0.13375	38.3284	3241.61
			38.3486	679.334	45.1388	0.0602	38.3454	3118.74
			38.3656	700.924	45.1593	0.27614	38.3624	2987.59
			38.3826	686.864	45.1797	0.17632	38.3794	2973.92
			38.3996	646.104	45.2002	0.066	38.3964	3086.75
			38.4166	682.736	45.2207	0.21885	38.4134	2980.51
			38.4336	722.051	45.2411	0.39805	38.4304	3000.94
			38.4506	695.712	45.2616	0.27727	38.4474	2973.27
			38.4676	709.382	45.2821	0.20388	38.4644	3005.23
			38.4846	679.114	45.3025	0.19367	38.4814	2891.45
			38.5016	703.27	45.323	0.36243	38.4984	3117.65
			38.5186	702.448	45.3435	0.24174	38.5154	3041.55
			38.5356	698.405	45.364	0.22633	38.5324	3162.63
			38.5526	683.445	45.3844	0.18464	38.5494	3196.32
			38.5696	672.427	45.4049	0.0798	38.5664	3147.57
			38.5866	681.141	45.4254	-0.04079	38.5834	3218.49
			38.6036	680.514	45.4458	0.06494	38.6004	3265.28
			38.6206	708.978	45.4663	-0.02403	38.6174	3298.78
			38.6376	691.025	45.4868	0.01333	38.6344	3248.86
			38.6546	670.272	45.5072	0.00862	38.6514	3207.06
			38.6716	693.701	45.5277	0.08287	38.6684	3272.52
			38.6886	691.659	45.5482	0.08346	38.6854	3246.89
			38.7056	691.117	45.5686	-0.18435	38.7024	3370.16
			38.7226	688.097	45.5891	-0.02582	38.7194	3411
			38.7396	670.43	45.6096	-0.00411	38.7364	3358.65
			38.7566	670.919	45.63	0.1071	38.7534	3303.06
			38.7736	682.404	45.6505	-0.11324	38.7704	3275.65
			38.7906	648.312	45.671	0.00854	38.7874	3263.73
			38.8076	682.325	45.6915	0.06192	38.8044	3222.56
			38.8246	701.295	45.7119	-0.06889	38.8214	3197.39
			38.8416	699.51	45.7324	-0.08388	38.8384	3072.41
			38.8586	695.296	45.7529	0.06374	38.8554	3058.22
			38.8756	698.854	45.7733	0.29032	38.8724	2986.26
			38.8926	687.387	45.7938	0.10641	38.8894	2863.04
			38.9096	672.2	45.8143	0.24357	38.9064	2885.13
			38.9266	702.131	45.8347	0.09128	38.9234	2860.27
			38.9436	721.636	45.8552	0.10217	38.9404	2857.72
			38.9606	716.759	45.8757	0.04466	38.9574	2860.85
[truncated: 1,237 more rows]

## Sheet: Source Data Fig. 3c and 3d
Source Data Fig. 3c and 3d
			Fig. 3c				Fig. 3d
			Hours	Percentage			Hours	Percentage
			0	0			0	0
			24	3			6	2
			48	11			24	16
			72	19			48	47
			96	31			72	56
			120	42			120	61
			144	64			168	66
			175	78			216	74
			192	85			280	78
			240	91			300	78
			280	92

## Sheet: Source Data Fig. 3e
Source Data Fig. 3e
	0 h		48 h		96 h		144 h		192 h		240 h
	5.0001	-0.19566	5.0001	-0.1883	5.0001	-0.191	5.0001	-0.18889	5.0001	-0.18778	5.0001	-0.19784
	5.02057	-0.19049	5.02057	-0.09877	5.02057	-0.18616	5.02057	-0.18548	5.02057	-0.03397	5.02057	-0.19374
	5.04104	-0.44998	5.04104	0.36448	5.04104	-0.15087	5.04104	-0.01883	5.04104	0.27777	5.04104	-0.26577
	5.06151	0.04902	5.06151	0.01198	5.06151	0.13186	5.06151	0.1268	5.06151	-0.03153	5.06151	0.14927
	5.08197	0.13226	5.08197	0.49109	5.08197	-0.10639	5.08197	0.01458	5.08197	-0.06185	5.08197	-0.14619
	5.10244	-0.12131	5.10244	-0.01923	5.10244	0.2765	5.10244	0.32344	5.10244	-0.12374	5.10244	-0.06793
	5.12291	0.12513	5.12291	0.22312	5.12291	0.11736	5.12291	0.04812	5.12291	-0.22244	5.12291	-0.10017
	5.14338	0.31896	5.14338	0.07602	5.14338	-0.03644	5.14338	-0.11138	5.14338	0.21572	5.14338	-0.06921
	5.16385	-0.17139	5.16385	-0.06577	5.16385	0.11511	5.16385	-0.06032	5.16385	-0.05136	5.16385	-0.18034
	5.18432	0.28039	5.18432	-0.00753	5.18432	0.09832	5.18432	-0.11448	5.18432	0.22369	5.18432	-0.00428
	5.20479	-0.16782	5.20479	-0.23872	5.20479	-0.19209	5.20479	0.09981	5.20479	-0.09071	5.20479	-0.04399
	5.22525	0.084	5.22525	0.25117	5.22525	-0.09748	5.22525	-0.08587	5.22525	-0.15246	5.22525	0.19529
	5.24572	0.10953	5.24572	-0.19048	5.24572	-0.08175	5.24572	0.07585	5.24572	-0.17208	5.24572	-0.00225
	5.26619	0.01929	5.26619	0.01528	5.26619	-0.0712	5.26619	0.04813	5.26619	0.02551	5.26619	0.46866
	5.28666	-0.12355	5.28666	-0.21051	5.28666	-0.10268	5.28666	0.06255	5.28666	0.27576	5.28666	0.00803
	5.30713	0.12836	5.30713	-0.02419	5.30713	0.25013	5.30713	-0.27563	5.30713	0.02604	5.30713	0.30006
	5.3276	-0.03023	5.3276	0.0569	5.3276	0.35039	5.3276	0.1336	5.3276	-0.02893	5.3276	0.41317
	5.34806	0.02172	5.34806	0.03276	5.34806	-0.01243	5.34806	0.25338	5.34806	0.22665	5.34806	-0.04737
	5.36853	-0.27366	5.36853	0.31392	5.36853	0.24588	5.36853	-0.20575	5.36853	0.08225	5.36853	-0.33419
	5.389	-0.03453	5.389	0.13723	5.389	0.0148	5.389	-0.16485	5.389	-0.12002	5.389	0.03398
	5.40947	-0.1638	5.40947	0.03425	5.40947	0.35222	5.40947	0.18718	5.40947	0.083	5.40947	-0.10308
	5.42994	0.07537	5.42994	-0.06869	5.42994	0.04761	5.42994	0.16555	5.42994	0.04393	5.42994	0.36516
	5.45041	0.00404	5.45041	0.03367	5.45041	-0.09902	5.45041	-0.26657	5.45041	-0.05301	5.45041	0.08079
	5.47088	-0.2199	5.47088	0.13607	5.47088	-0.16137	5.47088	0.0224	5.47088	0.09744	5.47088	0.0754
	5.49134	0.07198	5.49134	0.05955	5.49134	-0.03115	5.49134	0.0114	5.49134	-0.33104	5.49134	0.05426
	5.51181	0.37967	5.51181	-0.15903	5.51181	-0.05348	5.51181	-0.02062	5.51181	0.00893	5.51181	0.2542
	5.53228	-0.1021	5.53228	-0.15798	5.53228	0.15058	5.53228	-0.28945	5.53228	0.06997	5.53228	-0.08794
	5.55275	0.04774	5.55275	-0.0458	5.55275	0.05471	5.55275	0.01227	5.55275	-0.0058	5.55275	0.12259
	5.57322	-0.37608	5.57322	-0.15464	5.57322	-0.40949	5.57322	0.05087	5.57322	-0.2184	5.57322	0.26472
	5.59369	0.23696	5.59369	0.0155	5.59369	0.07375	5.59369	-0.11576	5.59369	0.00807	5.59369	0.02794
	5.61415	-0.21314	5.61415	0.02253	5.61415	0.16234	5.61415	0.04396	5.61415	-0.12859	5.61415	0.32804
	5.63462	-0.2536	5.63462	-0.09673	5.63462	0.07206	5.63462	0.05108	5.63462	0.02425	5.63462	-0.10868
	5.65509	0.25332	5.65509	0.19458	5.65509	-0.31814	5.65509	0.07403	5.65509	0.12973	5.65509	0.13884
	5.67556	0.03395	5.67556	0.09645	5.67556	0.06542	5.67556	0.21279	5.67556	0.05103	5.67556	0.06535
	5.69603	-0.22224	5.69603	-0.00165	5.69603	-0.32989	5.69603	0.15159	5.69603	-0.30133	5.69603	-0.04496
	5.7165	0.1216	5.7165	0.35293	5.7165	0.23804	5.7165	-0.09905	5.7165	0.02528	5.7165	-0.1605
	5.73697	-0.10296	5.73697	0.0128	5.73697	0.19026	5.73697	0.13455	5.73697	0.0098	5.73697	0.04285
	5.75743	-0.03277	5.75743	0.2306	5.75743	-0.21534	5.75743	-0.25286	5.75743	0.05224	5.75743	-0.12219
	5.7779	0.15324	5.7779	0.08529	5.7779	0.06862	5.7779	0.04396	5.7779	-0.02108	5.7779	-0.1451
	5.79837	0.06032	5.79837	0.06632	5.79837	-0.1684	5.79837	-0.00128	5.79837	-0.01544	5.79837	-0.0128
	5.81884	0.06217	5.81884	-0.22629	5.81884	-0.07549	5.81884	-0.10965	5.81884	0.03759	5.81884	0.06689
	5.83931	-0.12544	5.83931	-0.07313	5.83931	0.06486	5.83931	0.12938	5.83931	-0.14093	5.83931	0.17293
	5.85978	0.0975	5.85978	-0.09888	5.85978	0.13688	5.85978	-0.23155	5.85978	-0.11547	5.85978	-0.10521
	5.88025	0.09941	5.88025	-0.07196	5.88025	0.01423	5.88025	-0.12478	5.88025	-0.0321	5.88025	0.07984
	5.90071	-0.07233	5.90071	-0.05027	5.90071	0.09167	5.90071	-0.03902	5.90071	0.08814	5.90071	0.13334
	5.92118	0.08225	5.92118	0.03988	5.92118	0.04286	5.92118	-0.25323	5.92118	-0.16529	5.92118	-0.19734
	5.94165	-0.19471	5.94165	-0.00677	5.94165	0.11519	5.94165	0.05891	5.94165	-0.07132	5.94165	-0.13745
	5.96212	-0.08435	5.96212	0.02556	5.96212	0.04549	5.96212	-0.18682	5.96212	0.0753	5.96212	-0.02279
	5.98259	-0.01082	5.98259	-0.31576	5.98259	0.07061	5.98259	-0.07162	5.98259	-0.28332	5.98259	-0.00284
	6.00306	-0.28989	6.00306	-0.02542	6.00306	0.25897	6.00306	0.02782	6.00306	0.02124	6.00306	0.14346
	6.02352	0.16264	6.02352	-0.02977	6.02352	-0.11049	6.02352	-0.14113	6.02352	-0.15839	6.02352	-0.03652
	6.04399	-0.01638	6.04399	-0.13408	6.04399	-0.02198	6.04399	0.05837	6.04399	0.11464	6.04399	0.12037
	6.06446	0.11514	6.06446	-0.07176	6.06446	-0.06496	6.06446	-0.0684	6.06446	0.114	6.06446	-0.03324
	6.08493	0.02564	6.08493	-0.10413	6.08493	-0.13945	6.08493	-0.08988	6.08493	-0.10767	6.08493	-0.19734
	6.1054	-0.09542	6.1054	-0.02595	6.1054	0.05226	6.1054	-0.11659	6.1054	0.01279	6.1054	0.02477
	6.12587	-0.000672545	6.12587	-0.10562	6.12587	0.01246	6.12587	-0.12748	6.12587	-0.12988	6.12587	0.07322
	6.14634	0.03094	6.14634	-0.08525	6.14634	0.1938	6.14634	-0.09097	6.14634	-0.03083	6.14634	0.00065336
	6.1668	0.00995	6.1668	0.09304	6.1668	0.07521	6.1668	-0.10179	6.1668	-0.0528	6.1668	-0.12978
	6.18727	0.24161	6.18727	-0.32336	6.18727	0.01987	6.18727	-0.01784	6.18727	0.19367	6.18727	-0.12367
	6.20774	-0.14249	6.20774	0.06553	6.20774	0.09091	6.20774	-0.1286	6.20774	0.29279	6.20774	0.00879
	6.22821	-0.00552	6.22821	-0.01922	6.22821	-0.01691	6.22821	-0.000542987	6.22821	-0.15017	6.22821	0.28339
	6.24868	-0.12643	6.24868	-0.08815	6.24868	0.24904	6.24868	-0.13561	6.24868	0.12268	6.24868	-0.0683
	6.26915	-0.04713	6.26915	0.16402	6.26915	0.1098	6.26915	0.01356	6.26915	0.03766	6.26915	0.05898
	6.28961	-0.10993	6.28961	-0.02063	6.28961	-0.1241	6.28961	-0.17407	6.28961	-0.06839	6.28961	-0.11896
	6.31008	-0.38848	6.31008	-0.19471	6.31008	-0.11425	6.31008	0.02253	6.31008	-0.01652	6.31008	-0.05477
	6.33055	0.11719	6.33055	0.01196	6.33055	0.03253	6.33055	-0.2703	6.33055	-0.12253	6.33055	0.08314
	6.35102	0.02289	6.35102	0.05024	6.35102	0.07413	6.35102	-0.01046	6.35102	-0.21932	6.35102	-0.17366
	6.37149	-0.05034	6.37149	-0.10092	6.37149	0.02633	6.37149	-0.02428	6.37149	0.1997	6.37149	-0.09388
	6.39196	-0.03933	6.39196	0.06901	6.39196	-0.1214	6.39196	-0.11701	6.39196	0.124	6.39196	0.08593
	6.41243	0.08749	6.41243	-0.06629	6.41243	-0.08253	6.41243	0.0166	6.41243	0.23781	6.41243	0.15524
	6.43289	-0.07514	6.43289	-0.10154	6.43289	0.22483	6.43289	-0.12343	6.43289	0.14637	6.43289	-0.25963
	6.45336	-0.12196	6.45336	-0.01571	6.45336	-0.02562	6.45336	-0.06758	6.45336	-0.15558	6.45336	0.1729
	6.47383	-0.0664	6.47383	0.12278	6.47383	-0.10758	6.47383	0.06199	6.47383	0.32671	6.47383	-0.15243
	6.4943	0.04708	6.4943	0.135	6.4943	-0.07892	6.4943	-0.25578	6.4943	0.02481	6.4943	0.05385
	6.51477	-0.09731	6.51477	-0.12116	6.51477	0.08665	6.51477	-0.03667	6.51477	0.01241	6.51477	-0.03984
	6.53524	0.03728	6.53524	0.18586	6.53524	-0.02664	6.53524	-0.05437	6.53524	-0.21576	6.53524	-0.04929
	6.55571	-0.00707	6.55571	-0.02286	6.55571	0.13383	6.55571	0.01744	6.55571	-0.01527	6.55571	0.11498
	6.57617	-0.16192	6.57617	-0.12629	6.57617	0.29437	6.57617	-0.00546	6.57617	0.06945	6.57617	-0.1102
	6.59664	0.23589	6.59664	0.01107	6.59664	0.13395	6.59664	0.11379	6.59664	0.20682	6.59664	-0.0406
	6.61711	-0.04523	6.61711	-0.04628	6.61711	0.04729	6.61711	-0.09852	6.61711	-0.11368	6.61711	-0.06045
	6.63758	0.01052	6.63758	0.00693	6.63758	0.23439	6.63758	-0.06342	6.63758	0.63953	6.63758	-0.17501
	6.65805	0.0084	6.65805	0.00229	6.65805	-0.00475	6.65805	0.07171	6.65805	0.17697	6.65805	0.11573
	6.67852	-0.04633	6.67852	0.15031	6.67852	0.14567	6.67852	-0.06681	6.67852	0.09864	6.67852	-0.14087
	6.69898	-0.00104	6.69898	0.14048	6.69898	0.26459	6.69898	-0.07898	6.69898	-0.1165	6.69898	0.02361
	6.71945	0.0548	6.71945	-0.1009	6.71945	-0.01115	6.71945	-0.00691	6.71945	-0.11627	6.71945	0.01445
	6.73992	0.20539	6.73992	0.18408	6.73992	-0.12892	6.73992	0.09678	6.73992	-0.03197	6.73992	-0.07364
	6.76039	-0.11767	6.76039	0.40067	6.76039	0.0043	6.76039	-0.06793	6.76039	0.24182	6.76039	-0.07748
	6.78086	-0.10913	6.78086	0.06992	6.78086	0.14286	6.78086	-0.06944	6.78086	0.19984	6.78086	0.09765
	6.80133	-0.19004	6.80133	-0.06078	6.80133	-0.00272	6.80133	0.07119	6.80133	0.01052	6.80133	-0.06929
	6.8218	0.15012	6.8218	-0.04408	6.8218	0.13074	6.8218	-0.01973	6.8218	0.11595	6.8218	-0.00988
	6.84226	0.15347	6.84226	-0.03261	6.84226	0.04848	6.84226	0.02096	6.84226	-0.09964	6.84226	-0.11886
	6.86273	0.03578	6.86273	0.03153	6.86273	0.09262	6.86273	0.04064	6.86273	-0.15206	6.86273	-0.04922
	6.8832	-0.07662	6.8832	0.08518	6.8832	-0.04738	6.8832	-0.03439	6.8832	0.12713	6.8832	-0.04271
	6.90367	-0.07847	6.90367	0.19676	6.90367	0.07587	6.90367	0.12219	6.90367	-0.06209	6.90367	-0.09406
	6.92414	0.09339	6.92414	0.22417	6.92414	0.06761	6.92414	-0.13172	6.92414	-0.14601	6.92414	-0.05065
	6.94461	0.23896	6.94461	-0.01681	6.94461	0.2068	6.94461	-0.08034	6.94461	0.11219	6.94461	0.05596
	6.96508	-0.1944	6.96508	-0.04196	6.96508	0.04607	6.96508	-0.17629	6.96508	-0.20854	6.96508	0.07838
	6.98554	-0.11722	6.98554	0.2645	6.98554	0.02227	6.98554	0.07191	6.98554	-0.01345	6.98554	0.03242
	7.00601	0.19597	7.00601	0.271	7.00601	0.08801	7.00601	0.08856	7.00601	0.00271	7.00601	-0.14509
	7.02648	-0.11713	7.02648	-0.16456	7.02648	-0.06195	7.02648	0.1105	7.02648	-0.01795	7.02648	0.31427
	7.04695	0.03294	7.04695	0.08411	7.04695	-0.20658	7.04695	0.00616	7.04695	0.05089	7.04695	0.04208
	7.06742	-0.14854	7.06742	0.36967	7.06742	0.19098	7.06742	-0.07183	7.06742	0.30396	7.06742	0.23834
	7.08789	-0.00368	7.08789	-0.04474	7.08789	-0.06401	7.08789	-0.04978	7.08789	-0.17453	7.08789	-0.00747
	7.10835	0.22015	7.10835	0.09879	7.10835	-0.05576	7.10835	0.04598	7.10835	-0.11615	7.10835	0.20465
	7.12882	0.15453	7.12882	0.2634	7.12882	-0.04217	7.12882	0.18914	7.12882	0.01564	7.12882	0.0589
	7.14929	-0.03212	7.14929	0.07015	7.14929	0.12939	7.14929	0.02181	7.14929	0.05798	7.14929	-0.19734
	7.16976	0.13915	7.16976	0.04537	7.16976	-0.04634	7.16976	0.01767	7.16976	-0.18387	7.16976	-0.06142
	7.19023	0.06307	7.19023	0.1364	7.19023	0.25696	7.19023	0.09778	7.19023	0.15324	7.19023	0.13769
	7.2107	-0.04457	7.2107	0.00642	7.2107	0.01297	7.2107	-0.06945	7.2107	-0.02014	7.2107	0.05263
	7.23117	0.12676	7.23117	0.01859	7.23117	0.07432	7.23117	0.26862	7.23117	0.18018	7.23117	0.14654
	7.25163	-0.04398	7.25163	0.04658	7.25163	0.17786	7.25163	0.23303	7.25163	0.00157	7.25163	0.24574
	7.2721	-0.11471	7.2721	0.02197	7.2721	0.18674	7.2721	0.32379	7.2721	0.20194	7.2721	0.18708
	7.29257	-0.11291	7.29257	-0.13944	7.29257	0.24306	7.29257	0.33038	7.29257	0.2497	7.29257	0.49161
	7.31304	-0.01636	7.31304	-0.02416	7.31304	0.29947	7.31304	0.30542	7.31304	0.84484	7.31304	0.59617
	7.33351	-0.17241	7.33351	0.17012	7.33351	0.84016	7.33351	0.40155	7.33351	0.3558	7.33351	0.75866
	7.35398	0.17682	7.35398	0.27495	7.35398	0.74936	7.35398	0.71876	7.35398	0.76152	7.35398	0.66854
	7.37444	-0.00551	7.37444	0.36929	7.37444	0.57442	7.37444	0.42548	7.37444	1.03041	7.37444	0.71004
	7.39491	0.00693	7.39491	0.14262	7.39491	0.74693	7.39491	0.74276	7.39491	1.17828	7.39491	0.52525
	7.41538	-0.03851	7.41538	0.21072	7.41538	0.46689	7.41538	0.23376	7.41538	0.86828	7.41538	0.66681
	7.43585	-0.16287	7.43585	0.1736	7.43585	0.28167	7.43585	0.29847	7.43585	0.28461	7.43585	0.49261
	7.45632	0.11805	7.45632	0.46809	7.45632	0.186	7.45632	0.20532	7.45632	0.10096	7.45632	0.30265
	7.47679	0.06742	7.47679	0.42051	7.47679	0.21146	7.47679	0.06484	7.47679	0.0226	7.47679	0.07588
	7.49726	-0.14635	7.49726	0.22559	7.49726	0.28963	7.49726	0.21913	7.49726	0.26005	7.49726	-0.29823
	7.51772	-0.03377	7.51772	0.53598	7.51772	0.04682	7.51772	0.24713	7.51772	0.19226	7.51772	0.15401
	7.53819	-0.05276	7.53819	0.34114	7.53819	-0.16432	7.53819	0.08043	7.53819	0.03502	7.53819	0.14313
	7.55866	0.14407	7.55866	0.26739	7.55866	0.08251	7.55866	0.06114	7.55866	-0.05377	7.55866	0.00596
	7.57913	0.26724	7.57913	0.28315	7.57913	0.17678	7.57913	0.32082	7.57913	0.14693	7.57913	0.0425
	7.5996	-0.00958	7.5996	0.19369	7.5996	-0.04465	7.5996	0.02264	7.5996	-0.02604	7.5996	-0.07882
	7.62007	-0.05478	7.62007	0.24636	7.62007	-0.11337	7.62007	0.09292	7.62007	-0.10424	7.62007	-0.05274
	7.64054	-0.18418	7.64054	0.4517	7.64054	0.0284	7.64054	-0.12099	7.64054	0.19126	7.64054	0.03126
	7.661	0.06006	7.661	0.31498	7.661	0.0913	7.661	0.35462	7.661	0.03415	7.661	-0.06891
	7.68147	0.17801	7.68147	0.3046	7.68147	0.0806	7.68147	0.08815	7.68147	-0.06504	7.68147	0.04674
	7.70194	0.08019	7.70194	0.37848	7.70194	0.00155	7.70194	0.00593	7.70194	-0.01158	7.70194	-0.0639
	7.72241	0.10344	7.72241	0.05765	7.72241	0.091	7.72241	-0.0131	7.72241	0.13138	7.72241	0.00444
	7.74288	-0.00486	7.74288	0.16317	7.74288	0.09633	7.74288	-0.07421	7.74288	-0.10458	7.74288	0.12018
	7.76335	0.23949	7.76335	0.25294	7.76335	-0.05616	7.76335	-0.11422	7.76335	-0.00895	7.76335	-0.16931
	7.78381	0.0944	7.78381	0.3638	7.78381	-0.01384	7.78381	-0.01211	7.78381	-0.02908	7.78381	-0.0693
	7.80428	0.38617	7.80428	0.27996	7.80428	0.01804	7.80428	-0.01522	7.80428	-0.02814	7.80428	-0.07452
	7.82475	-0.02731	7.82475	0.09616	7.82475	0.0342	7.82475	0.25013	7.82475	-0.06401	7.82475	-0.04813
	7.84522	-0.08286	7.84522	0.19134	7.84522	0.0715	7.84522	0.04708	7.84522	-0.02092	7.84522	-0.03749
	7.86569	0.42476	7.86569	0.10761	7.86569	0.05624	7.86569	0.26512	7.86569	-0.14096	7.86569	0.17317
	7.88616	0.22715	7.88616	0.25023	7.88616	-0.16946	7.88616	0.23583	7.88616	0.20744	7.88616	-0.15824
	7.90663	0.66114	7.90663	0.01394	7.90663	0.0786	7.90663	0.03288	7.90663	-0.04414	7.90663	0.10512
	7.92709	0.62146	7.92709	0.13558	7.92709	-0.21536	7.92709	0.04576	7.92709	0.02009	7.92709	0.01587
	7.94756	0.31339	7.94756	0.16778	7.94756	0.10128	7.94756	-0.06238	7.94756	0.08961	7.94756	-0.0365
	7.96803	0.42639	7.96803	-0.04208	7.96803	-0.03463	7.96803	0.01372	7.96803	0.06442	7.96803	0.03222
	7.9885	0.18679	7.9885	-0.00454	7.9885	0.26112	7.9885	-0.01541	7.9885	-0.11865	7.9885	-0.1043
	8.00897	0.38405	8.00897	0.09619	8.00897	0.11484	8.00897	-0.12871	8.00897	0.01936	8.00897	-0.01973
	8.02944	0.59712	8.02944	0.02328	8.02944	0.04232	8.02944	0.0317	8.02944	-0.02156	8.02944	-0.09303
	8.0499	0.48916	8.0499	-0.00223	8.0499	-0.01959	8.0499	-0.0447	8.0499	-0.05719	8.0499	0.10739
	8.07037	0.53386	8.07037	-0.00665	8.07037	0.19226	8.07037	-0.1158	8.07037	0.11772	8.07037	-0.21322
	8.09084	0.43647	8.09084	0.26265	8.09084	-0.0537	8.09084	0.18682	8.09084	0.21372	8.09084	-0.04958
	8.11131	0.44437	8.11131	0.00567	8.11131	-0.068	8.11131	-0.04211	8.11131	-0.04817	8.11131	0.23514
	8.13178	0.40493	8.13178	0.04346	8.13178	0.1704	8.13178	-0.06575	8.13178	-0.10476	8.13178	0.14095
	8.15225	0.33919	8.15225	0.30761	8.15225	-0.03322	8.15225	-0.00514	8.15225	0.04393	8.15225	-0.13743
	8.17272	0.24716	8.17272	0.62442	8.17272	-0.18413	8.17272	0.1713	8.17272	0.07685	8.17272	-0.03682
	8.19318	0.12883	8.19318	0.68864	8.19318	0.09662	8.19318	-0.13118	8.19318	-0.01652	8.19318	0.14276
	8.21365	0.14211	8.21365	0.47395	8.21365	0.11429	8.21365	-0.10731	8.21365	-0.09935	8.21365	0.04869
	8.23412	0.20278	8.23412	0.27508	8.23412	0.21625	8.23412	0.05343	8.23412	0.18627	8.23412	-0.08219
	8.25459	0.15821	8.25459	0.36572	8.25459	0.11829	8.25459	-0.01211	8.25459	0.13507	8.25459	-0.0762
	8.27506	0.02419	8.27506	-0.06465	8.27506	0.05725	8.27506	-0.00919	8.27506	0.11548	8.27506	0.02982
	8.29553	-0.03613	8.29553	0.12607	8.29553	-0.00898	8.29553	0.15165	8.29553	0.01695	8.29553	0.20956
	8.316	-0.01221	8.316	0.0484	8.316	0.13541	8.316	0.102	8.316	-0.12365	8.316	-0.19488
	8.33646	0.03804	8.33646	0.07077	8.33646	0.15355	8.33646	0.08923	8.33646	-0.01227	8.33646	-0.11508
	8.35693	0.27253	8.35693	-0.02788	8.35693	0.49283	8.35693	0.40806	8.35693	0.2465	8.35693	0.02264
	8.3774	0.11757	8.3774	0.22614	8.3774	0.24797	8.3774	0.79536	8.3774	0.25266	8.3774	0.02356
	8.39787	0.06264	8.39787	0.19598	8.39787	0.37688	8.39787	1.07742	8.39787	0.0799	8.39787	-0.07023
	8.41834	-0.13965	8.41834	-0.16045	8.41834	0.34271	8.41834	0.72267	8.41834	0.36506	8.41834	-0.11662
	8.43881	0.1002	8.43881	-0.07475	8.43881	0.07178	8.43881	0.21006	8.43881	-0.01819	8.43881	-0.07398
	8.45927	-0.05467	8.45927	0.12679	8.45927	-0.0675	8.45927	0.33433	8.45927	0.21438	8.45927	0.17396
	8.47974	0.2168	8.47974	0.3073	8.47974	-0.18038	8.47974	0.21126	8.47974	0.40487	8.47974	-0.15175
	8.50021	-0.01171	8.50021	-0.16477	8.50021	0.24366	8.50021	-0.10125	8.50021	0.47958	8.50021	0.10678
	8.52068	0.10717	8.52068	0.24213	8.52068	0.02041	8.52068	-0.01372	8.52068	0.27011	8.52068	0.05481
	8.54115	-0.08971	8.54115	-0.03514	8.54115	-0.05539	8.54115	0.35278	8.54115	-0.16039	8.54115	0.15551
	8.56162	0.10816	8.56162	0.19289	8.56162	-0.10479	8.56162	0.12458	8.56162	0.1144	8.56162	-0.02271
	8.58209	0.31659	8.58209	0.19464	8.58209	0.04062	8.58209	0.05431	8.58209	0.30499	8.58209	0.07278
	8.60255	0.15135	8.60255	0.03854	8.60255	-0.10337	8.60255	-0.08435	8.60255	0.3114	8.60255	-0.0001114
	8.62302	0.00193	8.62302	-0.12806	8.62302	-0.04727	8.62302	-0.05455	8.62302	0.00204	8.62302	-0.07297
	8.64349	0.00516	8.64349	-0.01568	8.64349	0.02469	8.64349	0.05422	8.64349	0.25586	8.64349	0.10682
	8.66396	-0.16001	8.66396	0.12306	8.66396	0.00726	8.66396	0.07356	8.66396	0.16233	8.66396	-0.02914
	8.68443	0.03274	8.68443	-0.36448	8.68443	0.02675	8.68443	0.06661	8.68443	0.4162	8.68443	-0.03348
	8.7049	0.03604	8.7049	0.19539	8.7049	0.14632	8.7049	-0.04556	8.7049	-0.0036	8.7049	0.03588
	8.72537	-0.07116	8.72537	0.09213	8.72537	-0.27087	8.72537	0.03703	8.72537	0.25031	8.72537	0.04212
	8.74583	0.02166	8.74583	0.15733	8.74583	0.08043	8.74583	-0.05929	8.74583	0.20424	8.74583	0.27997
	8.7663	0.04608	8.7663	-0.0827	8.7663	-0.06292	8.7663	0.23389	8.7663	0.07925	8.7663	0.20732
	8.78677	-0.08737	8.78677	0.00363	8.78677	-0.09566	8.78677	0.01659	8.78677	0.17007	8.78677	0.06103
	8.80724	-0.11028	8.80724	0.0742	8.80724	-0.02833	8.80724	-0.02174	8.80724	0.26091	8.80724	0.04107
	8.82771	0.0129	8.82771	-0.01835	8.82771	0.13382	8.82771	0.05576	8.82771	0.32019	8.82771	0.24221
	8.84818	0.194	8.84818	0.15756	8.84818	0.09079	8.84818	0.01223	8.84818	0.16897	8.84818	0.196
	8.86864	0.15933	8.86864	0.18613	8.86864	-0.08901	8.86864	0.10032	8.86864	0.47567	8.86864	0.43404
	8.88911	-0.01216	8.88911	0.0779	8.88911	0.12074	8.88911	0.21476	8.88911	0.45607	8.88911	0.60895
	8.90958	-0.12047	8.90958	0.06444	8.90958	-0.05889	8.90958	0.19765	8.90958	0.70492	8.90958	0.37862
	8.93005	0.16072	8.93005	-0.22792	8.93005	0.10365	8.93005	-0.08258	8.93005	0.46431	8.93005	0.49044
	8.95052	0.03141	8.95052	0.00606	8.95052	-0.00215	8.95052	-0.11015	8.95052	0.4711	8.95052	0.39702
	8.97099	-0.15578	8.97099	0.13482	8.97099	-0.2026	8.97099	0.06383	8.97099	0.41475	8.97099	0.47732
	8.99146	0.14127	8.99146	-0.18376	8.99146	0.00518	8.99146	0.04836	8.99146	0.4321	8.99146	0.44712
	9.01192	0.0857	9.01192	-0.0444	9.01192	-0.06592	9.01192	0.05399	9.01192	0.54422	9.01192	0.25379
	9.03239	0.00911	9.03239	0.25815	9.03239	-0.01061	9.03239	0.20175	9.03239	0.40899	9.03239	0.43418
	9.05286	-0.02535	9.05286	0.09231	9.05286	-0.15523	9.05286	-0.09256	9.05286	0.47904	9.05286	0.50934
	9.07333	0.02442	9.07333	0.24757	9.07333	0.01575	9.07333	0.21842	9.07333	0.32807	9.07333	0.62663
	9.0938	0.00579	9.0938	-0.00767	9.0938	-0.06055	9.0938	0.00312	9.0938	0.58238	9.0938	0.70712
	9.11427	0.08718	9.11427	-0.03129	9.11427	0.05269	9.11427	0.11944	9.11427	0.56302	9.11427	0.55079
	9.13473	0.04228	9.13473	0.20303	9.13473	0.20812	9.13473	0.04105	9.13473	0.65422	9.13473	0.46818
	9.1552	0.03425	9.1552	0.10053	9.1552	0.03732	9.1552	0.06269	9.1552	0.54018	9.1552	0.71191
	9.17567	0.15255	9.17567	0.05597	9.17567	0.35607	9.17567	-0.08931	9.17567	0.69984	9.17567	0.72936
	9.19614	0.06562	9.19614	0.02197	9.19614	0.29595	9.19614	0.15871	9.19614	0.85426	9.19614	0.88369
	9.21661	-0.08972	9.21661	-0.12252	9.21661	-0.03252	9.21661	0.12256	9.21661	1.15081	9.21661	1.36962
	9.23708	-0.08187	9.23708	-0.01435	9.23708	0.37594	9.23708	0.21802	9.23708	1.59475	9.23708	1.23453
	9.25755	0.10495	9.25755	0.02544	9.25755	0.41606	9.25755	0.41352	9.25755	1.52818	9.25755	1.77842
	9.27801	-0.17137	9.27801	0.0179	9.27801	0.70362	9.27801	0.23536	9.27801	1.81427	9.27801	2.31708
	9.29848	-0.0424	9.29848	-0.11065	9.29848	0.47548	9.29848	0.56777	9.29848	2.31091	9.29848	2.61893
	9.31895	0.08659	9.31895	-0.13428	9.31895	0.63162	9.31895	0.54757	9.31895	2.56546	9.31895	2.81554
	9.33942	-0.11072	9.33942	0.18424	9.33942	0.49311	9.33942	0.55899	9.33942	3.20425	9.33942	3.2964
	9.35989	0.16569	9.35989	0.31858	9.35989	0.33362	9.35989	0.54938	9.35989	3.40095	9.35989	3.62466
	9.38036	0.06843	9.38036	0.17927	9.38036	0.34263	9.38036	0.29771	9.38036	4.18715	9.38036	4.18452
	9.40083	0.07646	9.40083	0.06631	9.40083	0.37804	9.40083	0.27238	9.40083	4.60495	9.40083	5.5181
	9.42129	0.00557	9.42129	-0.01503	9.42129	0.2609	9.42129	0.31551	9.42129	6.00172	9.42129	6.34119
	9.44176	-0.01267	9.44176	0.25104	9.44176	0.09646	9.44176	-0.00448	9.44176	6.67746	9.44176	8.73799
	9.46223	0.06384	9.46223	0.21188	9.46223	0.03737	9.46223	0.33871	9.46223	7.81638	9.46223	11.8664
	9.4827	0.0667	9.4827	0.01486	9.4827	0.2573	9.4827	-0.02859	9.4827	8.9869	9.4827	13.9369
	9.50317	0.26432	9.50317	0.03893	9.50317	0.15627	9.50317	0.17257	9.50317	10.5522	9.50317	17.3286
	9.52364	0.27775	9.52364	-0.05276	9.52364	0.19215	9.52364	0.15271	9.52364	10.0122	9.52364	19.9097
	9.5441	0.01752	9.5441	0.01349	9.5441	0.01232	9.5441	0.32235	9.5441	10.8302	9.5441	21.9225
	9.56457	-0.04269	9.56457	0.06398	9.56457	0.10626	9.56457	0.37097	9.56457	9.11131	9.56457	23.5668
	9.58504	0.24449	9.58504	0.14083	9.58504	0.07395	9.58504	0.10911	9.58504	7.48195	9.58504	20.3954
	9.60551	0.04749	9.60551	0.0756	9.60551	0.047	9.60551	0.32095	9.60551	5.80523	9.60551	17.203
	9.62598	0.07156	9.62598	0.06305	9.62598	0.05696	9.62598	-0.15138	9.62598	5.23907	9.62598	12.6264
	9.64645	-0.0254	9.64645	-0.03368	9.64645	-0.06984	9.64645	0.05528	9.64645	4.16766	9.64645	9.57614
	9.66692	-0.02234	9.66692	0.00647	9.66692	-0.10709	9.66692	0.10407	9.66692	2.9068	9.66692	6.9996
	9.68738	0.00706	9.68738	-0.000716092	9.68738	-0.03988	9.68738	-0.09448	9.68738	2.80386	9.68738	5.88099
	9.70785	0.03122	9.70785	-0.17628	9.70785	0.03267	9.70785	0.20701	9.70785	2.34831	9.70785	4.38872
	9.72832	-0.01301	9.72832	0.00459	9.72832	-0.11049	9.72832	0.15064	9.72832	1.86647	9.72832	3.53333
	9.74879	0.02698	9.74879	0.0697	9.74879	-0.03471	9.74879	0.05219	9.74879	1.67939	9.74879	3.0727
	9.76926	0.04069	9.76926	0.05064	9.76926	-0.03779	9.76926	-0.02517	9.76926	1.39759	9.76926	2.67
	9.78973	-0.09296	9.78973	0.21583	9.78973	0.02236	9.78973	-0.01302	9.78973	1.20002	9.78973	1.64628
	9.81019	0.01553	9.81019	-0.03473	9.81019	0.05102	9.81019	0.26758	9.81019	1.213	9.81019	1.58575
	9.83066	-0.09701	9.83066	0.17263	9.83066	0.24291	9.83066	0.05348	9.83066	0.93653	9.83066	1.35156
	9.85113	0.0852	9.85113	0.06951	9.85113	-0.00196	9.85113	-0.01849	9.85113	0.59693	9.85113	0.68583
	9.8716	0.15692	9.8716	0.17695	9.8716	0.00588	9.8716	0.10432	9.8716	0.56787	9.8716	0.64644
	9.89207	0.00234	9.89207	-0.09979	9.89207	0.12432	9.89207	0.05347	9.89207	0.39673	9.89207	0.77024
	9.91254	0.20041	9.91254	0.16036	9.91254	0.04811	9.91254	-0.12365	9.91254	0.88351	9.91254	0.74671
	9.93301	-0.1857	9.93301	0.04159	9.93301	0.10881	9.93301	-0.04811	9.93301	0.68084	9.93301	0.40741
	9.95347	0.04926	9.95347	0.1597	9.95347	0.13802	9.95347	0.03799	9.95347	0.47292	9.95347	0.69447
	9.97394	-0.30523	9.97394	0.08311	9.97394	0.19889	9.97394	-0.1285	9.97394	0.7545	9.97394	0.38155
	9.99441	-0.04548	9.99441	0.0013	9.99441	0.22299	9.99441	0.19451	9.99441	0.48874	9.99441	0.44761
	10.0149	-0.05939	10.0149	0.20373	10.0149	0.4577	10.0149	0.00177	10.0149	0.45984	10.0149	0.41897
	10.0353	0.0741	10.0353	-0.14118	10.0353	0.66617	10.0353	0.23537	10.0353	0.49938	10.0353	0.47457
	10.0558	0.05497	10.0558	-0.02288	10.0558	0.61683	10.0558	-0.00994	10.0558	0.18631	10.0558	0.65125
	10.0763	0.00955	10.0763	-0.01508	10.0763	0.43072	10.0763	-0.04995	10.0763	0.23642	10.0763	0.39112
	10.0968	0.101	10.0968	-0.04935	10.0968	0.52364	10.0968	0.05744	10.0968	0.30235	10.0968	0.27839
	10.1172	-0.26543	10.1172	-0.08884	10.1172	0.63243	10.1172	0.26486	10.1172	0.13672	10.1172	0.2078
	10.1377	-0.04762	10.1377	0.1717	10.1377	0.8413	10.1377	0.15652	10.1377	0.23427	10.1377	0.29513
	10.1582	0.04389	10.1582	-0.21508	10.1582	0.56077	10.1582	0.31138	10.1582	0.3371	10.1582	0.11934
	10.1786	-0.1172	10.1786	0.17711	10.1786	0.92243	10.1786	0.53996	10.1786	0.06101	10.1786	0.01726
	10.1991	0.25857	10.1991	-0.15171	10.1991	1.17891	10.1991	0.49488	10.1991	0.32704	10.1991	0.32048
	10.2196	0.09752	10.2196	0.29845	10.2196	1.36178	10.2196	1.03404	10.2196	0.30889	10.2196	0.20267
	10.24	0.08913	10.24	0.07497	10.24	2.39209	10.24	1.66272	10.24	0.73287	10.24	0.41122
	10.2605	0.08075	10.2605	0.06204	10.2605	3.86986	10.2605	3.02827	10.2605	0.49897	10.2605	0.3461
	10.281	-0.06444	10.281	0.10179	10.281	8.52138	10.281	4.23595	10.281	0.50194	10.281	0.53892
	10.3014	-0.01487	10.3014	0.10473	10.3014	27.7835	10.3014	4.80157	10.3014	0.53124	10.3014	0.51597
	10.3219	0.02946	10.3219	0.17086	10.3219	101.362	10.3219	5.12511	10.3219	0.48689	10.3219	0.44043
	10.3424	0.03171	10.3424	0.40019	10.3424	167.182	10.3424	5.15395	10.3424	0.50571	10.3424	0.5807
	10.3628	-0.09234	10.3628	0.71376	10.3628	107.118	10.3628	6.06704	10.3628	0.67719	10.3628	1.06312
	10.3833	-0.06899	10.3833	1.53264	10.3833	38.4802	10.3833	11.6117	10.3833	0.8329	10.3833	1.09819
	10.4038	0.07543	10.4038	1.99891	10.4038	9.25852	10.4038	18.588	10.4038	1.09389	10.4038	1.15435
	10.4243	0.3725	10.4243	2.74944	10.4243	5.40008	10.4243	12.8644	10.4243	0.76017	10.4243	1.38422
	10.4447	0.25907	10.4447	3.7579	10.4447	3.94171	10.4447	5.55128	10.4447	1.10016	10.4447	1.48255
	10.4652	0.47198	10.4652	5.43481	10.4652	3.4308	10.4652	2.82769	10.4652	0.84017	10.4652	1.30722
	10.4857	0.62702	10.4857	8.15387	10.4857	3.1989	10.4857	2.05676	10.4857	0.66441	10.4857	1.55298
	10.5061	1.81892	10.5061	8.43612	10.5061	2.59867	10.5061	2.04902	10.5061	0.95183	10.5061	1.24087
	10.5266	3.18453	10.5266	7.75525	10.5266	2.66694	10.5266	2.05184	10.5266	0.76033	10.5266	1.16038
	10.5471	6.09753	10.5471	5.05862	10.5471	2.37739	10.5471	1.35996	10.5471	0.61622	10.5471	0.66939
	10.5675	11.5842	10.5675	2.79887	10.5675	2.49844	10.5675	1.32601	10.5675	0.52476	10.5675	0.45211
	10.588	11.9236	10.588	1.74443	10.588	2.06695	10.588	1.1184	10.588	0.19648	10.588	0.52434
	10.6085	9.99983	10.6085	1.47949	10.6085	1.5829	10.6085	0.55294	10.6085	0.26296	10.6085	0.24397
	10.6289	5.26555	10.6289	1.57775	10.6289	1.02525	10.6289	0.52961	10.6289	0.20315	10.6289	0.26889
	10.6494	2.16288	10.6494	1.76552	10.6494	0.99925	10.6494	0.51158	10.6494	0.31178	10.6494	0.33068
	10.6699	1.12339	10.6699	1.75332	10.6699	0.4786	10.6699	0.20411	10.6699	0.28885	10.6699	-0.00223
	10.6903	0.63655	10.6903	1.47274	10.6903	0.52118	10.6903	0.12299	10.6903	0.26595	10.6903	-0.01406
	10.7108	0.71815	10.7108	1.26062	10.7108	0.16911	10.7108	0.06295	10.7108	0.18517	10.7108	0.2531
	10.7313	0.95241	10.7313	1.20116	10.7313	0.4329	10.7313	0.03979	10.7313	0.23599	10.7313	0.08344
	10.7517	1.10775	10.7517	0.55753	10.7517	0.29678	10.7517	-0.06755	10.7517	-0.04474	10.7517	0.23486
	10.7722	1.09468	10.7722	0.34552	10.7722	0.20283	10.7722	-0.02749	10.7722	0.03771	10.7722	0.04948
	10.7927	0.80796	10.7927	0.14406	10.7927	0.40897	10.7927	0.15471	10.7927	0.13071	10.7927	-0.0043
	10.8132	0.77389	10.8132	0.0216	10.8132	0.33098	10.8132	0.05274	10.8132	0.26057	10.8132	0.31037
	10.8336	0.85037	10.8336	0.06232	10.8336	0.0899	10.8336	-0.07552	10.8336	0.27992	10.8336	0.22508
	10.8541	0.41634	10.8541	0.22414	10.8541	0.23838	10.8541	0.20678	10.8541	-0.11649	10.8541	0.33456
	10.8746	0.3455	10.8746	0.03336	10.8746	0.23431	10.8746	0.22069	10.8746	0.28712	10.8746	0.04406
	10.895	0.17468	10.895	-0.05739	10.895	0.26716	10.895	0.05569	10.895	0.2276	10.895	-0.06745
	10.9155	0.24072	10.9155	-0.11125	10.9155	-0.07886	10.9155	-0.09875	10.9155	0.12073	10.9155	0.09475
	10.936	0.41205	10.936	0.09808	10.936	0.16994	10.936	-0.10579	10.936	0.3402	10.936	0.0254
	10.9564	0.60972	10.9564	0.12323	10.9564	0.06092	10.9564	-0.10262	10.9564	0.04916	10.9564	-0.00708
	10.9769	0.53372	10.9769	0.11158	10.9769	0.41514	10.9769	-0.02573	10.9769	0.23709	10.9769	0.09732
	10.9974	0.48407	10.9974	0.21049	10.9974	0.18523	10.9974	-0.01722	10.9974	-0.04337	10.9974	0.25438
	11.0178	0.46602	11.0178	0.3147	11.0178	0.36592	11.0178	0.11237	11.0178	0.03408	11.0178	0.02726
	11.0383	0.5743	11.0383	0.15053	11.0383	0.39406	11.0383	0.39462	11.0383	-0.0095	11.0383	0.0686
	11.0588	0.57209	11.0588	0.1285	11.0588	0.57491	11.0588	0.26112	11.0588	0.05221	11.0588	0.22575
	11.0792	0.32779	11.0792	0.12229	11.0792	0.69794	11.0792	0.30659	11.0792	0.16657	11.0792	0.13557
	11.0997	0.15719	11.0997	0.14244	11.0997	0.66316	11.0997	0.41	11.0997	0.43358	11.0997	-0.00722
	11.1202	0.33926	11.1202	0.1942	11.1202	0.4653	11.1202	0.37659	11.1202	0.12167	11.1202	-0.12892
	11.1407	0.14239	11.1407	0.19336	11.1407	0.41489	11.1407	0.18533	11.1407	0.11505	11.1407	0.01077
	11.1611	0.21397	11.1611	0.2452	11.1611	0.26982	11.1611	0.32041	11.1611	-0.10735	11.1611	0.0768
	11.1816	0.06453	11.1816	0.61812	11.1816	0.31957	11.1816	0.18711	11.1816	-0.15406	11.1816	0.1376
	11.202	0.1572	11.202	0.38582	11.202	0.37466	11.202	0.06436	11.202	0.13608	11.202	0.09844
	11.2225	0.11833	11.2225	0.13776	11.2225	0.4193	11.2225	-0.12677	11.2225	-0.05796	11.2225	0.19088
	11.243	0.30579	11.243	0.17395	11.243	0.16402	11.243	0.09266	11.243	-0.03619	11.243	0.10441
	11.2635	0.28801	11.2635	0.27333	11.2635	0.30356	11.2635	0.02791	11.2635	0.11192	11.2635	0.00744
	11.2839	-0.00869	11.2839	0.20959	11.2839	-0.0463	11.2839	-0.10523	11.2839	0.05479	11.2839	-0.05792
	11.3044	0.19463	11.3044	0.11431	11.3044	0.11971	11.3044	-0.02363	11.3044	0.03978	11.3044	-0.03378
	11.3249	-0.17045	11.3249	0.00854	11.3249	0.06475	11.3249	-0.02095	11.3249	0.11427	11.3249	-0.05171
	11.3453	0.02239	11.3453	0.09228	11.3453	-0.000662358	11.3453	0.29229	11.3453	0.16247	11.3453	0.24619
	11.3658	-0.10054	11.3658	0.23922	11.3658	0.08664	11.3658	-0.19444	11.3658	-0.17352	11.3658	0.07569
	11.3863	0.13445	11.3863	0.1125	11.3863	-0.08914	11.3863	-0.06008	11.3863	0.02736	11.3863	0.05785
	11.4067	0.31683	11.4067	0.24898	11.4067	-0.13852	11.4067	0.000628874	11.4067	0.10194	11.4067	0.07689
	11.4272	0.04661	11.4272	0.27497	11.4272	0.28586	11.4272	-0.04916	11.4272	-0.14452	11.4272	0.18543
	11.4477	-0.13412	11.4477	0.27995	11.4477	0.19979	11.4477	0.14846	11.4477	0.09853	11.4477	0.07295
	11.4681	0.14833	11.4681	0.36917	11.4681	0.12433	11.4681	0.21453	11.4681	0.05739	11.4681	-0.02897
	11.4886	0.10448	11.4886	0.27422	11.4886	0.31737	11.4886	0.1438	11.4886	0.34258	11.4886	0.12704
	11.5091	-0.08144	11.5091	0.17404	11.5091	0.22101	11.5091	0.04151	11.5091	0.35412	11.5091	0.34097
	11.5296	0.17476	11.5296	0.34231	11.5296	0.04053	11.5296	0.28663	11.5296	0.38146	11.5296	0.6023
	11.55	0.02572	11.55	0.07905	11.55	0.26538	11.55	0.35283	11.55	0.64567	11.55	0.48471
	11.5705	0.12408	11.5705	0.23161	11.5705	0.22716	11.5705	0.2717	11.5705	0.36253	11.5705	0.75663
	11.5909	0.04351	11.5909	0.27368	11.5909	0.14691	11.5909	0.13797	11.5909	0.44784	11.5909	0.42858
	11.6114	0.00506	11.6114	0.03158	11.6114	0.16674	11.6114	0.20954	11.6114	0.31212	11.6114	0.4374
	11.6319	0.16138	11.6319	-0.10523	11.6319	0.04981	11.6319	0.1864	11.6319	0.13431	11.6319	0.28836
	11.6524	0.05456	11.6524	-0.03018	11.6524	0.1119	11.6524	0.27909	11.6524	0.01968	11.6524	0.1604
	11.6728	0.05829	11.6728	-0.02352	11.6728	0.00565	11.6728	-0.24924	11.6728	0.04192	11.6728	0.1009
	11.6933	0.10415	11.6933	0.02528	11.6933	-0.04789	11.6933	0.1593	11.6933	0.30102	11.6933	-0.11647
	11.7138	-0.12365	11.7138	0.25307	11.7138	0.11444	11.7138	0.15735	11.7138	0.00225	11.7138	0.11882
	11.7342	-0.0995	11.7342	-0.12963	11.7342	-0.05473	11.7342	-0.08141	11.7342	-0.00702	11.7342	0.08573
	11.7547	0.01942	11.7547	-0.09125	11.7547	0.10776	11.7547	0.10091	11.7547	0.08372	11.7547	-0.23155
	11.7752	-0.01428	11.7752	0.06296	11.7752	0.0598	11.7752	-0.26936	11.7752	0.02186	11.7752	-0.08175
	11.7956	0.06784	11.7956	0.20668	11.7956	-0.01965	11.7956	0.03935	11.7956	-0.00314	11.7956	-0.04771
	11.8161	-0.01844	11.8161	0.0136	11.8161	-0.07798	11.8161	-0.02033	11.8161	-0.02811	11.8161	0.01267
	11.8366	-0.05733	11.8366	-0.0584	11.8366	0.25325	11.8366	-0.02208	11.8366	-0.000433985	11.8366	-0.07428
	11.857	0.05117	11.857	-0.03562	11.857	-0.05755	11.857	0.07093	11.857	-0.18852	11.857	-0.00857
	11.8775	0.1018	11.8775	0.03457	11.8775	-0.03669	11.8775	0.03241	11.8775	0.02867	11.8775	0.12559
	11.898	-0.01596	11.898	-0.25311	11.898	-0.11049	11.898	-0.10083	11.898	-0.04884	11.898	0.02294
	11.9184	0.04524	11.9184	0.13293	11.9184	0.04204	11.9184	0.03966	11.9184	0.0105	11.9184	0.03611
	11.9389	0.16962	11.9389	0.01902	11.9389	-0.09481	11.9389	-0.01982	11.9389	0.0225	11.9389	0.01773
	11.9594	-0.0165	11.9594	0.07882	11.9594	0.0263	11.9594	0.04178	11.9594	0.19242	11.9594	0.14676
	11.9799	-0.18681	11.9799	-0.07713	11.9799	0.14223	11.9799	-0.01237	11.9799	0.26236	11.9799	0.26529
	12.0003	0.0214	12.0003	0.10379	12.0003	0.34246	12.0003	0.32299	12.0003	0.19548	12.0003	0.33648
	12.0208	-0.12827	12.0208	-0.04156	12.0208	0.19012	12.0208	0.24259	12.0208	0.41283	12.0208	0.41296
	12.0413	0.00629	12.0413	-0.04477	12.0413	0.30103	12.0413	0.46222	12.0413	0.65126	12.0413	0.6579
	12.0617	0.04088	12.0617	0.10469	12.0617	0.40149	12.0617	0.32925	12.0617	0.41602	12.0617	0.68181
	12.0822	0.06496	12.0822	-0.10371	12.0822	0.25466	12.0822	0.19632	12.0822	0.70712	12.0822	1.02155
	12.1027	-0.03725	12.1027	-0.05418	12.1027	0.21317	12.1027	0.47921	12.1027	0.7772	12.1027	0.75079
	12.1231	0.13425	12.1231	-0.06251	12.1231	0.21913	12.1231	0.4095	12.1231	0.66834	12.1231	0.73796
	12.1436	0.0163	12.1436	-0.00238	12.1436	0.38833	12.1436	0.45562	12.1436	0.32267	12.1436	0.54094
	12.1641	0.18784	12.1641	0.09989	12.1641	0.19971	12.1641	0.20703	12.1641	0.28755	12.1641	0.22817
	12.1845	0.00678	12.1845	0.17061	12.1845	0.25327	12.1845	0.5111	12.1845	0.2156	12.1845	0.39964
	12.205	-0.05847	12.205	-0.12704	12.205	-0.01413	12.205	0.37837	12.205	0.3121	12.205	0.49746
	12.2255	0.01314	12.2255	0.02797	12.2255	0.03959	12.2255	0.56672	12.2255	0.07178	12.2255	0.04268
	12.246	0.03741	12.246	0.06723	12.246	0.15655	12.246	0.413	12.246	-0.11588	12.246	0.18793
	12.2664	0.07222	12.2664	0.26968	12.2664	0.13149	12.2664	0.12247	12.2664	0.07016	12.2664	0.10689
	12.2869	0.03864	12.2869	0.13532	12.2869	0.19071	12.2869	0.05829	12.2869	0.07727	12.2869	0.18904
	12.3073	0.05245	12.3073	-0.02005	12.3073	-0.04472	12.3073	0.15731	12.3073	0.01599	12.3073	0.13965
	12.3278	0.05575	12.3278	-0.04906	12.3278	0.04624	12.3278	-0.01733	12.3278	0.15999	12.3278	-0.09393
	12.3483	0.04329	12.3483	0.14301	12.3483	0.09517	12.3483	-0.06036	12.3483	0.0777	12.3483	-0.16958
	12.3688	0.18875	12.3688	-0.05436	12.3688	-0.03476	12.3688	-0.02441	12.3688	-0.04668	12.3688	0.12322
	12.3892	-0.04998	12.3892	0.12726	12.3892	0.1196	12.3892	-0.05158	12.3892	-0.06577	12.3892	-0.04184
	12.4097	-0.00974	12.4097	0.21418	12.4097	-0.1207	12.4097	0.04233	12.4097	-0.01642	12.4097	-0.03318
	12.4302	-0.00106	12.4302	0.10639	12.4302	-0.00303	12.4302	0.22576	12.4302	0.11191	12.4302	0.02287
	12.4506	-0.09762	12.4506	-0.07504	12.4506	0.03051	12.4506	-0.02237	12.4506	0.09288	12.4506	-0.00525
	12.4711	-0.01196	12.4711	0.00146	12.4711	-0.06744	12.4711	-0.04414	12.4711	-0.19454	12.4711	0.0035
	12.4916	0.05266	12.4916	0.00958	12.4916	0.09257	12.4916	-0.08168	12.4916	0.10754	12.4916	-0.0772
	12.512	0.02783	12.512	0.24404	12.512	-0.10523	12.512	-0.09286	12.512	0.06753	12.512	-0.26839
	12.5325	-0.08645	12.5325	0.01539	12.5325	-0.09514	12.5325	-0.09875	12.5325	0.15386	12.5325	0.07801
	12.553	0.24667	12.553	0.05519	12.553	0.10451	12.553	0.01438	12.553	-0.044	12.553	0.09812
	12.5734	-0.03072	12.5734	0.13714	12.5734	0.07265	12.5734	0.03807	12.5734	-0.105	12.5734	0.09194
	12.5939	-0.01862	12.5939	0.1928	12.5939	0.0514	12.5939	0.14599	12.5939	-0.04163	12.5939	-0.0721
	12.6144	0.01456	12.6144	0.11692	12.6144	0.23549	12.6144	0.0329	12.6144	0.14282	12.6144	0.11653
	12.6349	-0.07329	12.6349	-0.05892	12.6349	0.01966	12.6349	0.083	12.6349	0.11676	12.6349	0.16834
	12.6553	-0.01901	12.6553	-0.0663	12.6553	0.04602	12.6553	0.14893	12.6553	-0.14612	12.6553	-0.04824
	12.6758	0.09845	12.6758	-0.11575	12.6758	0.05666	12.6758	0.0412	12.6758	0.0647	12.6758	0.27732
	12.6962	-0.08406	12.6962	0.06944	12.6962	0.01476	12.6962	0.05456	12.6962	0.06503	12.6962	0.1766
	12.7167	0.12818	12.7167	-0.15586	12.7167	0.05714	12.7167	-0.000471666	12.7167	-0.00831	12.7167	0.27064
	12.7372	-0.04903	12.7372	0.20835	12.7372	0.01539	12.7372	0.10769	12.7372	0.14469	12.7372	0.1384
	12.7577	0.13695	12.7577	-0.07476	12.7577	-0.15786	12.7577	0.13694	12.7577	0.16087	12.7577	0.1325
	12.7781	-0.09285	12.7781	0.12636	12.7781	-0.01009	12.7781	0.15043	12.7781	0.15602	12.7781	0.19506
	12.7986	0.16159	12.7986	0.06437	12.7986	-0.02539	12.7986	0.14816	12.7986	0.15119	12.7986	0.26291
	12.8191	-0.05763	12.8191	0.05504	12.8191	0.24359	12.8191	0.24067	12.8191	0.14638	12.8191	0.09395
	12.8395	-0.09788	12.8395	0.00365	12.8395	0.08634	12.8395	0.02794	12.8395	0.0837	12.8395	0.14608
	12.86	0.07242	12.86	-0.0056	12.86	-0.07083	12.86	0.17314	12.86	0.21578	12.86	0.08771
	12.8805	0.01116	12.8805	-0.06219	12.8805	0.09839	12.8805	0.01312	12.8805	-0.06264	12.8805	-0.04958
	12.9009	-0.10271	12.9009	0.01284	12.9009	0.04138	12.9009	-0.18898	12.9009	0.01685	12.9009	0.1658
	12.9214	0.1466	12.9214	0.01422	12.9214	0.06339	12.9214	0.05106	12.9214	0.15953	12.9214	0.09173
	12.9419	0.03278	12.9419	0.03669	12.9419	0.06443	12.9419	0.06481	12.9419	0.01275	12.9419	0.23348
	12.9623	0.0874	12.9623	0.0592	12.9623	0.11292	12.9623	0.02071	12.9623	0.18704	12.9623	0.01737
	12.9828	-0.08953	12.9828	0.02385	12.9828	0.01938	12.9828	-0.09705	12.9828	0.11926	12.9828	0.29077
	13.0033	-0.01381	13.0033	0.08327	13.0033	0.12592	13.0033	-0.04235	13.0033	0.26728	13.0033	0.39577
	13.0237	0.21457	13.0237	0.05852	13.0237	0.26411	13.0237	0.1229	13.0237	0.09428	13.0237	0.10607
	13.0442	0.31665	13.0442	0.22854	13.0442	0.33397	13.0442	0.20398	13.0442	0.05287	13.0442	0.06377
	13.0647	0.41349	13.0647	0.47755	13.0647	0.07759	13.0647	0.31666	13.0647	0.17465	13.0647	0.3636
	13.0852	0.37351	13.0852	0.4108	13.0852	0.33181	13.0852	0.33991	13.0852	0.22276	13.0852	0.08452
	13.1056	0.33882	13.1056	0.5283	13.1056	0.63875	13.1056	0.3053	13.1056	0.08143	13.1056	0.28968
	13.1261	0.12521	13.1261	0.34583	13.1261	0.69839	13.1261	0.30756	13.1261	0.36643	13.1261	0.27382
	13.1466	0.21688	13.1466	0.39498	13.1466	0.24233	13.1466	0.34143	13.1466	0.12513	13.1466	0.11062
	13.167	0.11909	13.167	0.47575	13.167	0.29161	13.167	0.24376	13.167	0.09965	13.167	0.14219
	13.1875	0.04239	13.1875	0.14076	13.1875	0.07254	13.1875	0.14612	13.1875	0.17946	13.1875	0.04221
	13.208	-0.06061	13.208	-0.02051	13.208	0.11145	13.208	0.05378	13.208	0.23823	13.208	0.15279
	13.2284	0.02063	13.2284	0.00247	13.2284	0.07676	13.2284	0.04568	13.2284	0.10755	13.2284	0.17919
	13.2489	0.00188	13.2489	0.02023	13.2489	-0.18418	13.2489	0.02182	13.2489	0.00321	13.2489	0.23194
	13.2694	0.07264	13.2694	-0.09356	13.2694	-0.07141	13.2694	-0.0441	13.2694	0.30942	13.2694	0.09524
	13.2898	0.22763	13.2898	0.06637	13.2898	0.00986	13.2898	0.03211	13.2898	0.05776	13.2898	0.13226
	13.3103	0.27211	13.3103	-0.0684	13.3103	0.13332	13.3103	0.09256	13.3103	-0.01494	13.3103	0.27984
	13.3308	0.37978	13.3308	0.01792	13.3308	-0.08525	13.3308	0.04252	13.3308	0.12818	13.3308	-0.08308
	13.3512	0.22957	13.3512	-0.07467	13.3512	0.08047	13.3512	-0.0338	13.3512	0.29237	13.3512	-0.00386
	13.3717	0.21096	13.3717	0.1433	13.3717	0.03047	13.3717	0.17939	13.3717	-0.0592	13.3717	0.20697
	13.3922	0.09764	13.3922	0.13499	13.3922	0.04898	13.3922	0.2505	13.3922	0.10504	13.3922	0.37572
	13.4126	0.18961	13.4126	0.1583	13.4126	0.15704	13.4126	-0.08361	13.4126	0.32719	13.4126	0.29714
	13.4331	0.00265	13.4331	-0.04994	13.4331	0.07571	13.4331	0.25073	13.4331	0.48094	13.4331	0.49227
	13.4536	0.03151	13.4536	0.08397	13.4536	0.39445	13.4536	0.40615	13.4536	0.59262	13.4536	0.61375
	13.4741	-0.00277	13.4741	0.04949	13.4741	0.43959	13.4741	0.28266	13.4741	0.76747	13.4741	0.62999
	13.4945	-0.04756	13.4945	0.02557	13.4945	0.25323	13.4945	0.46973	13.4945	0.82129	13.4945	0.79364
	13.515	0.08137	13.515	0.20695	13.515	0.46169	13.515	0.68315	13.515	0.63829	13.515	0.87837
	13.5355	0.11031	13.5355	-0.01689	13.5355	0.11759	13.5355	0.38081	13.5355	0.35005	13.5355	0.22103
	13.5559	0.02876	13.5559	0.04878	13.5559	0.12621	13.5559	0.3364	13.5559	0.2671	13.5559	0.29003
	13.5764	-0.01067	13.5764	0.00395	13.5764	0.14543	13.5764	0.14466	13.5764	0.06838	13.5764	0.04327
	13.5969	0.15518	13.5969	0.30654	13.5969	0.08052	13.5969	0.25294	13.5969	-0.09348	13.5969	0.26497
	13.6173	0.08422	13.6173	-0.054	13.6173	0.15253	13.6173	0.10337	13.6173	-0.01321	13.6173	0.10249
	13.6378	0.17644	13.6378	-0.10398	13.6378	-0.0438	13.6378	-0.06722	13.6378	0.01972	13.6378	-0.01786
	13.6583	0.18447	13.6583	0.07239	13.6583	-0.04532	13.6583	0.11485	13.6583	-0.11576	13.6583	-0.02239
	13.6787	-0.01274	13.6787	-0.00383	13.6787	0.09008	13.6787	-0.03989	13.6787	-0.01458	13.6787	0.20996
	13.6992	0.02165	13.6992	-0.14843	13.6992	-0.0639	13.6992	-0.09459	13.6992	0.02345	13.6992	-0.04714
	13.7197	0.00344	13.7197	0.05437	13.7197	-0.09676	13.7197	-0.09443	13.7197	-0.09112	13.7197	0.10106
	13.7401	0.01682	13.7401	-0.02175	13.7401	-0.0751	13.7401	0.02682	13.7401	0.09959	13.7401	0.21771
	13.7606	0.00391	13.7606	0.01797	13.7606	-0.08494	13.7606	0.2481	13.7606	-0.23073	13.7606	-0.00245
	13.7811	0.03313	13.7811	0.00509	13.7811	-0.1526	13.7811	0.15362	13.7811	-0.01366	13.7811	-0.04889
	13.8016	-0.05868	13.8016	0.10803	13.8016	0.09019	13.8016	-0.04608	13.8016	-0.12814	13.8016	-0.03741
	13.822	0.00743	13.822	0.02154	13.822	-0.05116	13.822	-0.00891	13.822	0.05739	13.822	0.12147
	13.8425	0.05777	13.8425	0.1614	13.8425	0.10757	13.8425	0.14934	13.8425	-0.26231	13.8425	-0.05646
	13.863	0.10814	13.863	0.05393	13.863	0.08218	13.863	-0.03974	13.863	0.00748	13.863	-0.08699
	13.8834	-0.14674	13.8834	-0.03246	13.8834	-0.06946	13.8834	0.23438	13.8834	0.09835	13.8834	-0.02802
	13.9039	-0.0858	13.9039	0.07067	13.9039	-0.14207	13.9039	0.07168	13.9039	0.02082	13.9039	0.00994
	13.9244	-0.09326	13.9244	-0.09459	13.9244	0.07322	13.9244	0.16691	13.9244	0.04857	13.9244	-0.04155
	13.9448	0.07724	13.9448	-0.07424	13.9448	-0.10615	13.9448	-0.03256	13.9448	-0.11312	13.9448	-0.10354
	13.9653	-0.0575	13.9653	0.21456	13.9653	-0.01175	13.9653	0.08905	13.9653	-0.0456	13.9653	-0.02734
	13.9858	0.19726	13.9858	0.08762	13.9858	-0.01201	13.9858	0.10017	13.9858	0.03774	13.9858	-0.08268
	14.0062	0.07835	14.0062	-0.05508	14.0062	0.12465	14.0062	0.42711	14.0062	0.13689	14.0062	-0.05379
	14.0267	0.0279	14.0267	0.04962	14.0267	0.12454	14.0267	0.11198	14.0267	0.24659	14.0267	-0.10381
	14.0472	0.06693	14.0472	0.10173	14.0472	-0.0439	14.0472	0.0232	14.0472	0.15632	14.0472	-0.00734
	14.0676	0.14283	14.0676	0.10124	14.0676	0.1351	14.0676	0.0134	14.0676	0.09238	14.0676	0.026
	14.0881	0.12929	14.0881	0.00606	14.0881	-0.05424	14.0881	0.36153	14.0881	0.01267	14.0881	0.18568
	14.1086	0.33155	14.1086	0.0688	14.1086	0.03545	14.1086	0.0939	14.1086	0.38035	14.1086	0.32435
	14.129	0.00226	14.129	0.17369	14.129	0.47258	14.129	0.35262	14.129	0.36385	14.129	0.39988
	14.1495	0.16246	14.1495	0.23124	14.1495	0.20453	14.1495	0.24295	14.1495	0.32631	14.1495	0.35966
	14.17	0.11216	14.17	0.11515	14.17	0.29446	14.17	0.47542	14.17	0.56775	14.17	0.63526
	14.1905	0.02504	14.1905	0.08856	14.1905	0.41604	14.1905	0.62372	14.1905	0.52499	14.1905	0.74774
	14.2109	0.12742	14.2109	0.10938	14.2109	0.46928	14.2109	0.60362	14.2109	0.39805	14.2109	0.8234
	14.2314	0.14561	14.2314	0.16182	14.2314	0.49628	14.2314	0.4783	14.2314	0.65008	14.2314	0.79383
	14.2519	0.0954	14.2519	-0.0015	14.2519	0.4181	14.2519	0.40564	14.2519	0.34423	14.2519	0.59587
	14.2723	-0.14952	14.2723	0.10364	14.2723	0.24527	14.2723	0.07512	14.2723	0.18578	14.2723	0.12952
	14.2928	0.10558	14.2928	0.33514	14.2928	0.06198	14.2928	0.28147	14.2928	0.02734	14.2928	-0.01575
	14.3133	0.07649	14.3133	0.29824	14.3133	0.1472	14.3133	0.19312	14.3133	0.02157	14.3133	-0.08204
	14.3337	-0.06836	14.3337	0.16665	14.3337	-0.2254	14.3337	-0.17414	14.3337	-0.07893	14.3337	0.06223
	14.3542	-0.0974	14.3542	0.25088	14.3542	0.05997	14.3542	-0.094	14.3542	-0.0215	14.3542	0.15916
	14.3747	0.15253	14.3747	0.0141	14.3747	-0.01247	14.3747	0.06529	14.3747	0.19384	14.3747	0.06139
	14.3951	0.15511	14.3951	0.07735	14.3951	-0.04273	14.3951	0.30356	14.3951	0.14604	14.3951	0.21101
	14.4156	0.26824	14.4156	0.19854	14.4156	0.12183	14.4156	-0.01077	14.4156	-0.01226	14.4156	-0.18143
	14.4361	0.07614	14.4361	0.3145	14.4361	-0.02406	14.4361	0.00652	14.4361	0.1242	14.4361	-0.03701
	14.4565	0.14195	14.4565	0.33049	14.4565	-0.09619	14.4565	0.11857	14.4565	0.01858	14.4565	0.06534
	14.477	0.22357	14.477	0.35178	14.477	0.02049	14.477	0.14645	14.477	-0.11334	14.477	-0.05333
	14.4975	-0.06321	14.4975	0.18364	14.4975	0.10041	14.4975	-0.02564	14.4975	0.11793	14.4975	-0.01407
	14.518	-0.10786	14.518	0.21553	14.518	0.04882	14.518	0.12336	14.518	-0.02974	14.518	-0.01689
	14.5384	0.06439	14.5384	0.16325	14.5384	0.0289	14.5384	0.17766	14.5384	0.05947	14.5384	-0.06705
	14.5589	0.08402	14.5589	0.27416	14.5589	0.15642	14.5589	0.00567	14.5589	-0.10394	14.5589	-0.05402
	14.5793	0.17736	14.5793	0.24827	14.5793	0.13665	14.5793	0.13371	14.5793	-0.06649	14.5793	0.03273
	14.5998	0.19178	14.5998	0.16978	14.5998	0.15907	14.5998	0.20916	14.5998	0.07098	14.5998	-0.08575
	14.6203	0.1799	14.6203	0.19659	14.6203	-0.11843	14.6203	0.06358	14.6203	-0.00206	14.6203	-0.00947
	14.6408	0.10489	14.6408	0.14449	14.6408	0.05151	14.6408	-0.00301	14.6408	-0.1277	14.6408	-0.03842
	14.6612	0.24569	14.6612	0.0819	14.6612	0.03732	14.6612	-0.01168	14.6612	0.24668	14.6612	0.00109
	14.6817	0.1602	14.6817	0.05092	14.6817	0.00216	14.6817	0.02706	14.6817	0.06318	14.6817	0.17746
	14.7022	0.18525	14.7022	0.01999	14.7022	0.11445	14.7022	-0.02891	14.7022	0.16919	14.7022	0.05913
	14.7226	0.12612	14.7226	0.12592	14.7226	-0.14687	14.7226	-0.0901	14.7226	-0.00374	14.7226	0.11452
	14.7431	0.13017	14.7431	0.05295	14.7431	-0.02916	14.7431	0.15926	14.7431	-0.01348	14.7431	0.0331
	14.7636	0.1974	14.7636	0.03791	14.7636	-0.11137	14.7636	0.02971	14.7636	0.17154	14.7636	0.08328
	14.784	0.25939	14.784	-0.1192	14.784	0.0486	14.784	0.01072	14.784	0.04605	14.784	0.11771
	14.8045	0.16878	14.8045	0.13952	14.8045	-0.01767	14.8045	-0.00824	14.8045	-0.12152	14.8045	0.19427
	14.825	0.24134	14.825	0.14564	14.825	0.06351	14.825	0.01494	14.825	0.02145	14.825	0.06561
	14.8454	-0.04923	14.8454	0.07285	14.8454	0.12372	14.8454	0.11183	14.8454	-0.00923	14.8454	0.12118
	14.8659	0.09706	14.8659	0.17905	14.8659	0.04191	14.8659	-0.14387	14.8659	0.11274	14.8659	-0.01269
	14.8864	-0.01452	14.8864	0.04844	14.8864	-0.07667	14.8864	-0.03638	14.8864	-0.03369	14.8864	0.2061
	14.9069	-0.01555	14.9069	-0.00846	14.9069	-0.09517	14.9069	-0.02886	14.9069	0.13043	14.9069	0.0723
	14.9273	0.06239	14.9273	0.13995	14.9273	-0.00511	14.9273	0.08396	14.9273	-0.08438	14.9273	0.08589
	14.9478	0.1193	14.9478	0.04103	14.9478	0.02187	14.9478	0.02839	14.9478	0.26926	14.9478	0.05741
	14.9682	0.00781	14.9682	-0.11049	14.9682	-0.02476	14.9682	0.0676	14.9682	0.02292	14.9682	0.03948
	14.9887	0.12266	14.9887	-0.03941	14.9887	-0.02919	14.9887	0.00157	14.9887	0.05028	14.9887	0.04264
	15.0092	0.16385	15.0092	0.15802	15.0092	0.09276	15.0092	-0.06443	15.0092	-0.14338	15.0092	0.01952
	15.0297	0.17348	15.0297	-0.12872	15.0297	0.14637	15.0297	0.00119	15.0297	0.07877	15.0297	0.03327
	15.0501	0.16209	15.0501	0.06352	15.0501	-0.01046	15.0501	-0.02264	15.0501	-0.03064	15.0501	-0.1319
	15.0706	-0.09139	15.0706	0.11895	15.0706	0.24858	15.0706	0.000942699	15.0706	0.12839	15.0706	-0.00757
	15.0911	-0.09222	15.0911	-0.04663	15.0911	0.14453	15.0911	0.04034	15.0911	0.04534	15.0911	0.13259
	15.1115	0.05269	15.1115	-0.00692	15.1115	0.11952	15.1115	0.10083	15.1115	0.136	15.1115	0.25173
	15.132	0.01867	15.132	-0.00927	15.132	0.13668	15.132	0.19293	15.132	0.13194	15.132	0.26563
	15.1525	0.06889	15.1525	-0.00632	15.1525	0.13288	15.1525	0.12717	15.1525	0.32264	15.1525	0.65325
	15.1729	-0.06508	15.1729	-0.0086	15.1729	0.46599	15.1729	0.19828	15.1729	0.87652	15.1729	0.83564
	15.1934	-0.06219	15.1934	0.05758	15.1934	0.6834	15.1934	0.42732	15.1934	1.19885	15.1934	1.10227
	15.2139	0.18284	15.2139	0.14485	15.2139	1.01141	15.2139	0.65113	15.2139	1.82646	15.2139	1.81629
	15.2343	0.25946	15.2343	-0.13627	15.2343	1.49213	15.2343	0.80129	15.2343	2.0962	15.2343	1.93562
	15.2548	0.16242	15.2548	0.18791	15.2548	1.35188	15.2548	1.05148	15.2548	1.68174	15.2548	1.92865
	15.2753	0.16014	15.2753	0.07003	15.2753	1.17486	15.2753	0.67539	15.2753	1.541	15.2753	1.90593
	15.2957	0.2	15.2957	0.14691	15.2957	1.17161	15.2957	0.82565	15.2957	1.29502	15.2957	1.21482
	15.3162	0.14513	15.3162	0.08173	15.3162	0.65791	15.3162	0.56541	15.3162	0.87011	15.3162	0.84479
	15.3367	0.11661	15.3367	0.16395	15.3367	0.42324	15.3367	0.58942	15.3367	0.50311	15.3367	0.52743
	15.3572	0.26705	15.3572	0.18305	15.3572	0.32549	15.3572	0.25031	15.3572	0.19404	15.3572	0.20483
	15.3776	0.07542	15.3776	0.38114	15.3776	0.19097	15.3776	0.31123	15.3776	0.09024	15.3776	0.02964
	15.3981	0.05222	15.3981	0.25294	15.3981	0.08286	15.3981	0.27744	15.3981	0.00227	15.3981	-0.02974
	15.4186	0.02379	15.4186	0.19847	15.4186	0.32745	15.4186	0.10685	15.4186	0.18273	15.4186	0.20039
	15.439	-0.09936	15.439	0.0335	15.439	0.14054	15.439	0.14155	15.439	-0.08942	15.439	0.3516
	15.4595	0.17752	15.4595	0.24752	15.4595	0.00634	15.4595	0.0026	15.4595	0.02267	15.4595	-0.10242
	15.48	0.09126	15.48	0.19316	15.48	0.1038	15.48	0.29	15.48	0.09268	15.48	0.01202
	15.5004	0.05239	15.5004	0.39146	15.5004	0.13292	15.5004	0.09322	15.5004	0.14691	15.5004	-0.13142
	15.5209	0.18723	15.5209	0.30033	15.5209	0.14633	15.5209	0.11753	15.5209	-0.09356	15.5209	0.03045
	15.5414	0.40104	15.5414	0.17765	15.5414	0.18613	15.5414	0.03134	15.5414	0.07651	15.5414	0.00287
	15.5618	0.68855	15.5618	0.29185	15.5618	-0.01609	15.5618	-0.03902	15.5618	0.22028	15.5618	-0.07205
	15.5823	0.91819	15.5823	0.07977	15.5823	0.00282	15.5823	-0.0304	15.5823	0.14829	15.5823	0.17938
	15.6028	0.87944	15.6028	0.4572	15.6028	0.16391	15.6028	-0.09543	15.6028	0.13422	15.6028	0.07821
	15.6233	1.74597	15.6233	0.38204	15.6233	-0.05913	15.6233	0.08694	15.6233	0.32017	15.6233	-0.0703
	15.6437	1.91253	15.6437	0.47007	15.6437	0.0337	15.6437	0.04829	15.6437	-0.0728	15.6437	-0.10825
	15.6642	2.60542	15.6642	1.39498	15.6642	0.03714	15.6642	0.06756	15.6642	-0.17102	15.6642	0.04242
	15.6846	4.40886	15.6846	1.7094	15.6846	0.13013	15.6846	0.01319	15.6846	0.07573	15.6846	-0.02267
	15.7051	5.0018	15.7051	3.03964	15.7051	0.18635	15.7051	-0.07799	15.7051	-0.03013	15.7051	0.29122
	15.7256	3.56318	15.7256	3.18045	15.7256	0.19529	15.7256	0.14665	15.7256	-0.11491	15.7256	0.18935
	15.7461	2.91406	15.7461	2.9055	15.7461	0.45167	15.7461	0.32922	15.7461	0.10559	15.7461	-0.02301
	15.7665	1.48076	15.7665	3.14112	15.7665	0.45551	15.7665	0.09603	15.7665	-0.04231	15.7665	0.08571
	15.787	1.41063	15.787	2.41362	15.787	0.72784	15.787	0.25761	15.787	0.20456	15.787	-0.05291
	15.8075	1.00894	15.8075	2.01773	15.8075	1.40551	15.8075	0.62975	15.8075	-0.14856	15.8075	0.04008
	15.8279	1.00202	15.8279	1.80609	15.8279	2.14116	15.8279	0.78087	15.8279	-0.0806	15.8279	0.01205
	15.8484	0.64249	15.8484	1.34711	15.8484	2.40847	15.8484	1.13203	15.8484	-0.03894	15.8484	0.2209
	15.8689	0.57771	15.8689	1.0408	15.8689	1.90217	15.8689	1.3569	15.8689	-0.07093	15.8689	0.10346
	15.8893	0.38138	15.8893	1.01348	15.8893	1.93805	15.8893	1.80286	15.8893	0.10236	15.8893	0.02289
	15.9098	0.27455	15.9098	0.87041	15.9098	1.22138	15.9098	1.96464	15.9098	-0.00854	15.9098	0.09498
	15.9303	0.29932	15.9303	0.71158	15.9303	0.78901	15.9303	1.93698	15.9303	0.09111	15.9303	-0.02763
	15.9507	0.33464	15.9507	0.54752	15.9507	0.39881	15.9507	1.63567	15.9507	0.22236	15.9507	0.21295
	15.9712	0.35945	15.9712	0.43087	15.9712	0.29817	15.9712	1.09229	15.9712	0.09574	15.9712	-0.02539
	15.9917	0.07903	15.9917	0.34057	15.9917	0.24498	15.9917	0.87526	15.9917	0.25335	15.9917	0.34157
	16.0121	0.3302	16.0121	0.32925	16.0121	0.17082	16.0121	0.87404	16.0121	0.0794	16.0121	0.22961
	16.0326	0.2814	16.0326	0.27061	16.0326	0.11778	16.0326	0.17813	16.0326	0.19495	16.0326	0.19663
	16.0531	0.06947	16.0531	0.22779	16.0531	0.18588	16.0531	0.10856	16.0531	0.03684	16.0531	0.30578
	16.0736	0.21019	16.0736	0.15868	16.0736	0.16985	16.0736	0.13903	16.0736	-0.10546	16.0736	0.24655
	16.094	0.26145	16.094	-0.04722	16.094	0.15915	16.094	0.08532	16.094	0.15226	16.094	0.22419
	16.1145	-0.13462	16.1145	0.23112	16.1145	0.32223	16.1145	0.37901	16.1145	0.01527	16.1145	0.15975
	16.135	0.01143	16.135	0.13055	16.135	0.63801	16.135	0.41485	16.135	0.13093	16.135	0.26377
	16.1554	0.28382	16.1554	0.26685	16.1554	0.81703	16.1554	0.42966	16.1554	0.1624	16.1554	0.17834
	16.1759	0.25623	16.1759	0.03478	16.1759	0.56455	16.1759	1.06029	16.1759	0.17284	16.1759	0.11926
	16.1964	0.33392	16.1964	0.20274	16.1964	0.65425	16.1964	1.35938	16.1964	0.15699	16.1964	0.30758
	16.2168	0.29059	16.2168	0.03389	16.2168	0.86509	16.2168	1.04271	16.2168	0.10958	16.2168	0.21698
	16.2373	0.24728	16.2373	0.27034	16.2373	0.776	16.2373	1.08923	16.2373	0.18325	16.2373	0.18431
	16.2578	0.16715	16.2578	0.2963	16.2578	0.75016	16.2578	0.83053	16.2578	-0.05359	16.2578	0.18325
	16.2782	0.05547	16.2782	0.01178	16.2782	0.65597	16.2782	0.86659	16.2782	0.03591	16.2782	0.16644
	16.2987	0.2596	16.2987	0.13781	16.2987	0.3408	16.2987	0.81847	16.2987	0.28333	16.2987	0.13386
	16.3192	0.20585	16.3192	0.22178	16.3192	0.27309	16.3192	0.60197	16.3192	0.15183	16.3192	-0.04079
	16.3396	0.16792	16.3396	0.16894	16.3396	0.21598	16.3396	0.60129	16.3396	0.25192	16.3396	0.16353
	16.3601	-0.07525	16.3601	0.03719	16.3601	0.31684	16.3601	0.75854	16.3601	-0.03218	16.3601	0.18895
	16.3806	0.12371	16.3806	0.18969	16.3806	0.17042	16.3806	0.56319	16.3806	0.19954	16.3806	0.21965
	16.4011	0.17532	16.4011	0.14748	16.4011	0.06617	16.4011	0.74682	16.4011	0.1997	16.4011	-0.03382
	16.4215	0.1059	16.4215	0.01584	16.4215	-0.06957	16.4215	0.78838	16.4215	0.07357	16.4215	0.23379
	16.442	0.01018	16.442	0.05792	16.442	-0.12102	16.442	0.42471	16.442	-0.01044	16.442	-0.23015
	16.4625	0.06186	16.4625	-0.10523	16.4625	0.07059	16.4625	0.28212	16.4625	-0.05758	16.4625	0.000677849
	16.4829	0.28199	16.4829	-0.05693	16.4829	0.17807	16.4829	0.27641	16.4829	0.01109	16.4829	0.05259
	16.5034	0.17055	16.5034	0.07036	16.5034	-0.0249	16.5034	0.02863	16.5034	-0.10969	16.5034	-0.07967
	16.5239	0.08019	16.5239	0.12926	16.5239	-0.02779	16.5239	0.0493	16.5239	0.03271	16.5239	0.06704
	16.5443	0.00565	16.5443	0.13556	16.5443	-0.09903	16.5443	0.08053	16.5443	0.03303	16.5443	0.0822
	16.5648	0.02586	16.5648	0.10506	16.5648	-0.113	16.5648	0.17496	16.5648	-0.14032	16.5648	-0.25523
	16.5853	-0.05916	16.5853	0.09565	16.5853	0.17836	16.5853	0.05888	16.5853	0.0653	16.5853	-0.07893
	16.6057	0.02425	16.6057	0.15996	16.6057	0.03822	16.6057	0.06916	16.6057	0.06042	16.6057	-0.02891
	16.6262	0.2498	16.6262	0.0243	16.6262	-0.12289	16.6262	0.01105	16.6262	0.0082	16.6262	0.10008
	16.6467	0.09642	16.6467	-0.09553	16.6467	0.07924	16.6467	0.16877	16.6467	0.00336	16.6467	0.06595
	16.6671	-0.03588	16.6671	0.16363	16.6671	0.08144	16.6671	0.22651	16.6671	0.08802	16.6671	0.18974
	16.6876	0.00552	16.6876	0.12808	16.6876	0.12057	16.6876	-0.0315	16.6876	-0.21151	16.6876	0.13988
	16.7081	0.14168	16.7081	0.02415	16.7081	-0.05075	16.7081	-0.1	16.7081	0.07846	16.7081	0.069
	16.7285	0.05156	16.7285	0.06236	16.7285	0.06748	16.7285	-0.0884	16.7285	-0.20523	16.7285	0.00868
	16.749	0.06145	16.749	-0.11518	16.749	0.10159	16.749	0.03902	16.749	-0.07604	16.749	0.09576
	16.7695	0.00821	16.7695	0.11784	16.7695	-0.01687	16.7695	0.07174	16.7695	0.000548612	16.7695	0.00918
	16.79	0.19709	16.79	0.11931	16.79	0.02266	16.79	-0.17972	16.79	0.18768	16.79	-0.12999
	16.8104	0.07021	16.8104	-0.16865	16.8104	0.04121	16.8104	0.01096	16.8104	-0.10411	16.8104	0.07823
	16.8309	0.15915	16.8309	0.17501	16.8309	0.0651	16.8309	0.03325	16.8309	0.29886	16.8309	-0.10299
	16.8514	-0.08348	16.8514	0.16607	16.8514	0.08907	16.8514	0.09768	16.8514	0.07027	16.8514	-0.12102
	16.8718	-0.03134	16.8718	0.04664	16.8718	0.02891	16.8718	-0.01681	16.8718	0.1575	16.8718	0.10706
	16.8923	0.13134	16.8923	0.1483	16.8923	-0.11538	16.8923	-0.03652	16.8923	0.16053	16.8923	0.00359
	16.9128	-0.05858	16.9128	-0.0658	16.9128	0.14567	16.9128	-0.00883	16.9128	0.07938	16.9128	0.04226
	16.9332	-0.00638	16.9332	0.02541	16.9332	-0.03004	16.9332	-0.02848	16.9332	0.15614	16.9332	-0.00851
	16.9537	0.05111	16.9537	-0.05177	16.9537	-0.10041	16.9537	-0.09547	16.9537	0.31714	16.9537	0.44601
	16.9742	0.25073	16.9742	-0.1026	16.9742	-0.01608	16.9742	0.17969	16.9742	0.03079	16.9742	0.27951
	16.9946	-0.02331	16.9946	0.05554	16.9946	-0.23692	16.9946	-0.1767	16.9946	0.37078	16.9946	0.24463
	17.0151	-0.10786	17.0151	-0.03891	17.0151	0.116	17.0151	0.21431	17.0151	-0.02605	17.0151	0.1045
	17.0356	0.02536	17.0356	-0.08596	17.0356	-0.00995	17.0356	0.07904	17.0356	0.01398	17.0356	0.24862
	17.056	-0.13088	17.056	-0.01718	17.056	0.14313	17.056	0.10169	17.056	0.23825	17.056	0.19804
	17.0765	0.00239	17.0765	0.03058	17.0765	0.04365	17.0765	0.04544	17.0765	0.38359	17.0765	0.15275
	17.097	0.21462	17.097	-0.00584	17.097	0.19162	17.097	-0.08447	17.097	0.07106	17.097	0.54959
	17.1175	-0.07313	17.1175	0.10516	17.1175	0.02915	17.1175	0.01723	17.1175	0.20065	17.1175	0.32542
	17.1379	0.03389	17.1379	0.01618	17.1379	0.18254	17.1379	0.12423	17.1379	0.07238	17.1379	0.39075
	17.1584	0.0304	17.1584	-0.14644	17.1584	-0.01662	17.1584	-0.14768	17.1584	0.15991	17.1584	0.114
	17.1789	0.2322	17.1789	0.02782	17.1789	0.06325	17.1789	0.01201	17.1789	-0.0578	17.1789	0.40571
	17.1993	0.01296	17.1993	-0.00315	17.1993	0.20636	17.1993	0.01911	17.1993	0.40347	17.1993	0.4606
	17.2198	-0.12203	17.2198	0.00802	17.2198	0.01796	17.2198	0.02625	17.2198	0.08581	17.2198	0.6629
	17.2403	0.00615	17.2403	-0.05972	17.2403	0.07701	17.2403	0.19657	17.2403	0.18396	17.2403	0.4547
	17.2607	0.16067	17.2607	-0.1011	17.2607	0.17825	17.2607	0.0564	17.2607	0.49265	17.2607	0.52021
	17.2812	0.07837	17.2812	-0.00143	17.2812	0.08483	17.2812	0.12153	17.2812	0.29611	17.2812	0.50681
	17.3017	0.00662	17.3017	0.0825	17.3017	0.37044	17.3017	0.113	17.3017	0.63643	17.3017	0.94081
	17.3221	0.0191	17.3221	0.13488	17.3221	0.09296	17.3221	0.33083	17.3221	0.8873	17.3221	0.66431
	17.3426	0.06845	17.3426	0.0715	17.3426	0.34715	17.3426	0.31184	17.3426	1.02241	17.3426	1.10364
	17.3631	-0.00323	17.3631	0.01869	17.3631	0.75404	17.3631	0.95605	17.3631	1.13122	17.3631	1.23773
	17.3835	-0.08015	17.3835	-0.12355	17.3835	0.70839	17.3835	1.07397	17.3835	1.30321	17.3835	1.48238
	17.404	0.08505	17.404	0.06055	17.404	0.63123	17.404	0.87614	17.404	1.21206	17.404	1.58495
	17.4245	0.05555	17.4245	0.00785	17.4245	0.7331	17.4245	0.8994	17.4245	1.4841	17.4245	1.83493
	17.4449	0.09448	17.4449	-0.18166	17.4449	0.31926	17.4449	0.85426	17.4449	0.87194	17.4449	1.64283
	17.4654	0.11239	17.4654	0.02361	17.4654	0.25287	17.4654	0.66179	17.4654	0.73876	17.4654	1.07707
	17.4859	-0.02757	17.4859	0.03418	17.4859	0.28129	17.4859	0.47988	17.4859	0.56349	17.4859	0.37977
	17.5064	0.24301	17.5064	0.04478	17.5064	0.22032	17.5064	0.04011	17.5064	0.33035	17.5064	0.45619
	17.5268	-0.07586	17.5268	-0.18669	17.5268	0.11732	17.5268	-0.00489	17.5268	0.08144	17.5268	0.44842
	17.5473	-0.10523	17.5473	0.15556	17.5473	0.15651	17.5473	0.13962	17.5473	0.13782	17.5473	0.15122
	17.5678	0.0797	17.5678	0.10838	17.5678	-0.05159	17.5678	0.05258	17.5678	0.28896	17.5678	0.23825
	17.5882	-0.02483	17.5882	-0.02824	17.5882	0.19302	17.5882	0.14978	17.5882	0.06643	17.5882	0.13584
	17.6087	0.11278	17.6087	0.05096	17.6087	0.23244	17.6087	0.03649	17.6087	0.13867	17.6087	0.27031
	17.6292	-0.11276	17.6292	0.01968	17.6292	-0.08595	17.6292	0.06534	17.6292	-0.02065	17.6292	0.24165
	17.6496	0.05647	17.6496	-0.01157	17.6496	0.01679	17.6496	0.05212	17.6496	0.08847	17.6496	-0.04488
	17.6701	-0.03744	17.6701	0.17827	17.6701	0.02487	17.6701	0.19156	17.6701	0.17656	17.6701	0.3581
	17.6906	0.00552	17.6906	-0.08975	17.6906	-0.10381	17.6906	0.20472	17.6906	0.14362	17.6906	-0.01257
	17.711	0.07482	17.711	0.08964	17.711	-0.08009	17.711	0.05475	17.711	-0.12088	17.711	0.24836
	17.7315	0.31782	17.7315	0.0059	17.7315	-0.00893	17.7315	0.12587	17.7315	0.17254	17.7315	0.15144
	17.752	0.15032	17.752	-0.04095	17.752	0.24652	17.752	0.10755	17.752	-0.00244	17.752	0.1177
	17.7724	0.246	17.7724	-0.05619	17.7724	0.17047	17.7724	0.22084	17.7724	0.01208	17.7724	0.03136
	17.7929	0.2417	17.7929	0.09176	17.7929	0.16292	17.7929	0.09733	17.7929	-0.01022	17.7929	-0.00232
	17.8134	0.13216	17.8134	-0.13394	17.8134	0.0344	17.8134	0.037	17.8134	0.33592	17.8134	-0.12544
	17.8338	0.25423	17.8338	0.1983	17.8338	-0.02562	17.8338	0.05566	17.8338	0.13471	17.8338	-0.02854
	17.8543	0.20263	17.8543	0.01478	17.8543	-0.09083	17.8543	-0.1046	17.8543	-0.09279	17.8543	0.14206
	17.8748	0.34053	17.8748	-0.05291	17.8748	0.09141	17.8748	-0.06524	17.8748	0.04816	17.8748	0.12323
	17.8953	0.23635	17.8953	0.13207	17.8953	0.0211	17.8953	-0.03111	17.8953	-0.03719	17.8953	0.236
	17.9157	0.06903	17.9157	-0.10397	17.9157	0.16666	17.9157	-0.00747	17.9157	0.17748	17.9157	0.15933
	17.9362	0.29121	17.9362	0.16003	17.9362	0.12282	17.9362	0.08462	17.9362	0.04481	17.9362	0.35112
	17.9566	0.1871	17.9566	-0.01805	17.9566	-0.16304	17.9566	-0.06009	17.9566	0.17005	17.9566	0.0903
	17.9771	0.23564	17.9771	0.11444	17.9771	0.06696	17.9771	0.17944	17.9771	0.25848	17.9771	0.07162
	17.9976	0.16315	17.9976	-0.1004	17.9976	-0.05558	17.9976	0.13479	17.9976	0.34692	17.9976	0.40034
	18.0181	0.08015	18.0181	0.30059	18.0181	0.14826	18.0181	-0.10983	18.0181	-0.06461	18.0181	0.20804
	18.0385	-0.03966	18.0385	0.0595	18.0385	-0.03202	18.0385	-0.03862	18.0385	0.05546	18.0385	0.26314
	18.059	0.1616	18.059	-0.27628	18.059	-0.10696	18.059	0.06946	18.059	-0.01392	18.059	0.28142
	18.0795	-0.03185	18.0795	-0.05768	18.0795	0.00994	18.0795	0.06705	18.0795	0.17461	18.0795	0.41027
	18.0999	0.07999	18.0999	-0.20221	18.0999	0.00586	18.0999	-0.07217	18.0999	0.04212	18.0999	0.26546
	18.1204	-0.02921	18.1204	0.14278	18.1204	-0.01393	18.1204	0.10443	18.1204	0.17807	18.1204	0.47857
	18.1409	0.0932	18.1409	0.10359	18.1409	0.03478	18.1409	0.03896	18.1409	0.36667	18.1409	0.31277
	18.1613	0.04195	18.1613	-0.06188	18.1613	0.13094	18.1613	0.23669	18.1613	0.39213	18.1613	0.47858
	18.1818	0.0223	18.1818	0.0569	18.1818	-0.19914	18.1818	-0.2024	18.1818	0.47025	18.1818	0.49179
	18.2023	-0.10786	18.2023	0.11256	18.2023	-0.03966	18.2023	0.13223	18.2023	0.40103	18.2023	0.59977
	18.2227	-0.0187	18.2227	-0.01069	18.2227	-0.05906	18.2227	-0.20679	18.2227	0.50551	18.2227	0.50778
	18.2432	-0.08214	18.2432	-0.00233	18.2432	0.0111	18.2432	0.1858	18.2432	0.59948	18.2432	0.44214
	18.2637	0.02812	18.2637	0.14818	18.2637	0.08661	18.2637	0.07842	18.2637	0.52506	18.2637	0.78179
	18.2842	-0.01949	18.2842	0.07767	18.2842	-0.07992	18.2842	0.01845	18.2842	0.82434	18.2842	1.15831
	18.3046	-0.07234	18.3046	0.09666	18.3046	-0.10952	18.3046	0.1743	18.3046	0.95523	18.3046	1.2296
	18.3251	0.05378	18.3251	-0.14746	18.3251	-0.08742	18.3251	0.29334	18.3251	1.23877	18.3251	1.4325
	18.3455	-0.0306	18.3455	0.19266	18.3455	0.35055	18.3455	0.33346	18.3455	1.64864	18.3455	2.15123
	18.366	0.03241	18.366	0.3223	18.366	0.4886	18.366	0.26836	18.366	2.12696	18.366	2.91735
	18.3865	-0.05193	18.3865	0.14144	18.3865	0.76883	18.3865	0.80855	18.3865	3.03162	18.3865	3.46771
	18.407	-0.06256	18.407	0.21852	18.407	0.89124	18.407	1.08036	18.407	3.56262	18.407	4.32337
	18.4274	-0.11001	18.4274	0.69036	18.4274	1.16111	18.4274	1.34167	18.4274	4.02521	18.4274	4.86853
	18.4479	0.07414	18.4479	0.40962	18.4479	1.36263	18.4479	1.48196	18.4479	4.67731	18.4479	5.76635
	18.4684	-0.12589	18.4684	0.17627	18.4684	1.24844	18.4684	1.29071	18.4684	5.18732	18.4684	6.33789
	18.4888	-0.04169	18.4888	0.34297	18.4888	1.10275	18.4888	1.60475	18.4888	4.60261	18.4888	7.07789
	18.5093	0.07937	18.5093	0.21496	18.5093	1.23082	18.5093	1.12935	18.5093	4.62319	18.5093	6.70212
	18.5298	-0.20481	18.5298	0.02909	18.5298	0.86424	18.5298	1.15399	18.5298	4.40169	18.5298	6.98428
	18.5502	0.2742	18.5502	-0.11463	18.5502	0.68721	18.5502	0.48918	18.5502	3.60126	18.5502	6.38226
	18.5707	-0.09415	18.5707	0.22589	18.5707	0.42079	18.5707	0.4402	18.5707	3.17454	18.5707	6.78027
	18.5912	0.32701	18.5912	0.06119	18.5912	0.34392	18.5912	0.17546	18.5912	3.11627	18.5912	5.68358
	18.6116	0.30082	18.6116	0.15968	18.6116	0.38818	18.6116	0.36339	18.6116	2.7159	18.6116	4.81849
	18.6321	0.62728	18.6321	0.39505	18.6321	0.11672	18.6321	0.36713	18.6321	2.27346	18.6321	4.14291
	18.6526	0.85377	18.6526	0.09888	18.6526	0.23483	18.6526	0.34986	18.6526	2.28367	18.6526	3.96737
	18.673	1.65922	18.673	0.06063	18.673	0.10038	18.673	0.44315	18.673	2.11496	18.673	3.74448
	18.6935	2.48049	18.6935	0.25401	18.6935	0.41864	18.6935	0.49963	18.6935	2.15679	18.6935	3.56373
	18.714	2.40705	18.714	0.67899	18.714	0.56329	18.714	0.86667	18.714	2.40917	18.714	3.6567
	18.7345	2.11783	18.7345	0.96191	18.7345	0.88171	18.7345	1.13901	18.7345	2.99842	18.7345	4.04443
	18.7549	1.43917	18.7549	1.61855	18.7549	1.45284	18.7549	1.81137	18.7549	3.5719	18.7549	5.31641
	18.7754	0.83948	18.7754	2.3226	18.7754	2.13458	18.7754	3.23641	18.7754	4.40329	18.7754	5.94105
	18.7959	0.45033	18.7959	3.57405	18.7959	2.66376	18.7959	4.38253	18.7959	4.76103	18.7959	5.68151
	18.8163	0.2349	18.8163	3.63606	18.8163	2.70881	18.8163	6.6971	18.8163	4.61352	18.8163	5.90094
	18.8368	0.1458	18.8368	3.74547	18.8368	2.70657	18.8368	7.15381	18.8368	4.00288	18.8368	5.31515
	18.8573	0.0462	18.8573	3.3023	18.8573	3.26231	18.8573	6.4053	18.8573	3.23436	18.8573	4.20307
	18.8777	-0.01654	18.8777	2.48021	18.8777	3.1497	18.8777	6.2305	18.8777	2.70271	18.8777	3.38576
	18.8982	0.07338	18.8982	1.76868	18.8982	3.31086	18.8982	5.25573	18.8982	1.81319	18.8982	2.66848
	18.9187	-0.03142	18.9187	1.89929	18.9187	4.56157	18.9187	5.35994	18.9187	1.53948	18.9187	2.10386
	18.9391	0.26907	18.9391	1.93521	18.9391	5.23341	18.9391	5.05366	18.9391	1.51315	18.9391	1.52348
	18.9596	0.12222	18.9596	2.53432	18.9596	6.11586	18.9596	4.03689	18.9596	1.37107	18.9596	1.04314
	18.9801	0.41223	18.9801	4.49662	18.9801	7.81944	18.9801	3.1991	18.9801	1.19216	18.9801	1.20493
	19.0006	0.86542	19.0006	6.20633	19.0006	7.63889	19.0006	2.32976	19.0006	1.00801	19.0006	1.38254
	19.021	1.38705	19.021	5.65291	19.021	6.9321	19.021	1.76045	19.021	1.05546	19.021	1.29703
	19.0415	1.87187	19.0415	6.8048	19.0415	5.77276	19.0415	1.50697	19.0415	1.15557	19.0415	1.25891
	19.0619	2.70934	19.0619	5.97777	19.0619	4.5135	19.0619	1.09563	19.0619	1.32938	19.0619	1.50504
	19.0824	3.45209	19.0824	4.99289	19.0824	3.428	19.0824	1.36326	19.0824	1.02953	19.0824	1.50909
	19.1029	3.3054	19.1029	3.71857	19.1029	2.63205	19.1029	1.96778	19.1029	0.93497	19.1029	1.30265
	19.1234	3.35872	19.1234	2.48639	19.1234	1.51513	19.1234	1.95653	19.1234	1.15095	19.1234	1.23834
	19.1438	2.90155	19.1438	1.44898	19.1438	0.87198	19.1438	1.89795	19.1438	1.13538	19.1438	1.2688
	19.1643	2.03913	19.1643	0.83792	19.1643	0.5868	19.1643	1.9552	19.1643	1.37772	19.1643	1.17824
	19.1848	1.10832	19.1848	0.93217	19.1848	0.49643	19.1848	1.52826	19.1848	1.07798	19.1848	1.17193
	19.2052	0.55647	19.2052	0.62645	19.2052	0.32193	19.2052	1.2382	19.2052	1.39932	19.2052	1.40248
	19.2257	0.48886	19.2257	0.61024	19.2257	0.20015	19.2257	0.63239	19.2257	1.37857	19.2257	1.47517
	19.2462	0.47917	19.2462	0.40459	19.2462	0.31528	19.2462	0.83713	19.2462	1.5368	19.2462	1.33211
	19.2666	0.40634	19.2666	0.45688	19.2666	0.14102	19.2666	0.96296	19.2666	1.50031	19.2666	1.28907
	19.2871	0.54406	19.2871	0.44604	19.2871	0.45631	19.2871	0.62567	19.2871	1.31647	19.2871	1.79343
	19.3076	0.68706	19.3076	0.12472	19.3076	0.51379	19.3076	0.76735	19.3076	1.73265	19.3076	1.4452
	19.328	0.76167	19.328	0.20343	19.328	0.90293	19.328	0.6196	19.328	1.88044	19.328	1.93383
	19.3485	0.96262	19.3485	0.28743	19.3485	0.81319	19.3485	0.71925	19.3485	1.6493	19.3485	1.99618
	19.369	0.53727	19.369	0.12411	19.369	0.50249	19.369	0.65577	19.369	1.96029	19.369	2.08488
	19.3895	0.85932	19.3895	0.26609	19.3895	0.42344	19.3895	0.70812	19.3895	1.84498	19.3895	2.31572
	19.4099	0.4077	19.4099	0.03442	19.4099	0.40763	19.4099	0.41839	19.4099	2.24022	19.4099	2.06237
	19.4304	0.65085	19.4304	0.49226	19.4304	0.26558	19.4304	0.53396	19.4304	2.00917	19.4304	2.65116
	19.4508	0.44664	19.4508	0.63434	19.4508	0.3394	19.4508	0.36535	19.4508	2.08341	19.4508	2.51367
	19.4713	0.55825	19.4713	0.55541	19.4713	0.10804	19.4713	0.18625	19.4713	2.16293	19.4713	2.17095
	19.4918	0.22778	19.4918	0.1081	19.4918	0.0978	19.4918	0.11771	19.4918	2.36878	19.4918	2.79141
	19.5123	0.14997	19.5123	0.28713	19.5123	0.20871	19.5123	0.55973	19.5123	2.65361	19.5123	3.20138
	19.5327	0.23007	19.5327	0.30831	19.5327	0.41968	19.5327	0.34915	19.5327	3.12267	19.5327	3.43243
	19.5532	0.26808	19.5532	0.219	19.5532	0.14653	19.5532	0.52807	19.5532	3.1707	19.5532	3.46878
	19.5737	0.2956	19.5737	0.08236	19.5737	0.61557	19.5737	0.8123	19.5737	3.12402	19.5737	3.69463
	19.5941	0.14419	19.5941	0.01943	19.5941	0.72152	19.5941	0.62287	19.5941	3.85104	19.5941	4.17841
	19.6146	0.4349	19.6146	0.54076	19.6146	1.16966	19.6146	1.09137	19.6146	3.80966	19.6146	4.1359
	19.6351	0.28354	19.6351	0.40422	19.6351	1.21261	19.6351	1.13359	19.6351	3.96305	19.6351	4.27764
	19.6555	0.69535	19.6555	0.60456	19.6555	1.02407	19.6555	1.05478	19.6555	3.72171	19.6555	4.34045
	19.676	0.9914	19.676	0.45231	19.676	1.1356	19.676	1.06023	19.676	3.44882	19.676	4.13488
	19.6965	1.42432	19.6965	0.46326	19.6965	0.863	19.6965	0.59728	19.6965	3.18648	19.6965	3.7925
	19.7169	1.83094	19.7169	0.3795	19.7169	0.5589	19.7169	0.53437	19.7169	3.38732	19.7169	3.62383
	19.7374	2.29548	19.7374	0.37999	19.7374	0.20225	19.7374	0.5557	19.7374	2.92503	19.7374	3.1552
	19.7579	2.28109	19.7579	0.70683	19.7579	0.14568	19.7579	0.15601	19.7579	3.27328	19.7579	3.26027
	19.7783	2.18252	19.7783	0.47055	19.7783	0.25235	19.7783	0.14056	19.7783	3.69524	19.7783	3.13907
	19.7988	2.33134	19.7988	0.36062	19.7988	-0.03564	19.7988	0.33568	19.7988	3.94353	19.7988	3.7021
	19.8193	1.96439	19.8193	0.39283	19.8193	0.15539	19.8193	0.09398	19.8193	4.01291	19.8193	3.62307
	19.8397	1.55009	19.8397	0.36193	19.8397	0.04651	19.8397	0.16285	19.8397	4.04019	19.8397	3.72301
	19.8602	0.94635	19.8602	0.52053	19.8602	0.13244	19.8602	0.16333	19.8602	4.50435	19.8602	4.21245
	19.8807	0.84263	19.8807	0.28443	19.8807	0.19213	19.8807	0.25857	19.8807	4.67379	19.8807	4.55982
	19.9012	0.59682	19.9012	0.31152	19.9012	-0.12705	19.9012	0.33806	19.9012	4.82746	19.9012	4.58091
	19.9216	0.47209	19.9216	0.39129	19.9216	0.08017	19.9216	0.3439	19.9216	4.71799	19.9216	4.7915
	19.9421	0.37897	19.9421	0.26582	19.9421	0.08221	19.9421	0.31294	19.9421	5.05592	19.9421	4.70212
	19.9626	0.26481	19.9626	0.38777	19.9626	-0.12094	19.9626	0.16095	19.9626	5.33071	19.9626	5.26014
	19.983	0.34015	19.983	0.30974	19.983	-0.12105	19.983	0.38268	19.983	5.00552	19.983	5.26557
	20.0035	0.2313	20.0035	0.37913	20.0035	0.10781	20.0035	0.34654	20.0035	5.60141	20.0035	4.61839
	20.024	0.39089	20.024	0.54328	20.024	0.02097	20.024	0.3736	20.024	5.20258	20.024	4.77124
	20.0444	0.33472	20.0444	0.27063	20.0444	0.2342	20.0444	0.48491	20.0444	5.12483	20.0444	4.78728
	20.0649	0.35226	20.0649	0.20854	20.0649	0.35278	20.0649	0.9594	20.0649	4.94184	20.0649	4.78756
	20.0854	0.55403	20.0854	0.34123	20.0854	0.70301	20.0854	0.73393	20.0854	4.90097	20.0854	4.2984
	20.1058	0.57687	20.1058	0.11079	20.1058	2.06912	20.1058	0.90322	20.1058	4.65486	20.1058	3.85138
	20.1263	0.34711	20.1263	0.23829	20.1263	5.6353	20.1263	1.44624	20.1263	4.25088	20.1263	3.77281
	20.1468	0.39632	20.1468	0.31845	20.1468	6.19103	20.1468	1.34192	20.1468	3.69956	20.1468	3.45742
	20.1672	0.32975	20.1672	0.20918	20.1672	4.3679	20.1672	2.41131	20.1672	3.55878	20.1672	3.25786
	20.1877	0.05795	20.1877	-0.15269	20.1877	3.68169	20.1877	4.45969	20.1877	3.48645	20.1877	3.07412
	20.2082	0.22302	20.2082	-0.11979	20.2082	2.10082	20.2082	5.89231	20.2082	3.32993	20.2082	2.69567
	20.2287	0.13547	20.2287	0.04935	20.2287	1.1095	20.2287	7.45128	20.2287	3.30501	20.2287	2.91199
	20.2491	0.19006	20.2491	0.0501	20.2491	0.88669	20.2491	5.42081	20.2491	2.96958	20.2491	2.78624
	20.2696	0.25519	20.2696	-0.04385	20.2696	0.89027	20.2696	3.86406	20.2696	2.79734	20.2696	2.71315
	20.2901	0.56245	20.2901	-0.01672	20.2901	0.51498	20.2901	2.64944	20.2901	2.51985	20.2901	2.44535
	20.3105	0.70658	20.3105	-0.01059	20.3105	0.47135	20.3105	1.06117	20.3105	2.8687	20.3105	2.6039
	20.331	2.69809	20.331	0.52188	20.331	0.312	20.331	0.62031	20.331	1.986	20.331	2.40459
	20.3515	5.08437	20.3515	0.60702	20.3515	0.33169	20.3515	0.65843	20.3515	2.24542	20.3515	2.72636
	20.3719	4.40225	20.3719	0.54483	20.3719	0.44619	20.3719	0.55973	20.3719	2.22066	20.3719	1.89027
	20.3924	4.08857	20.3924	0.83005	20.3924	0.62393	20.3924	0.64528	20.3924	1.74855	20.3924	1.72789
	20.4129	3.38018	20.4129	1.67846	20.4129	0.73859	20.4129	1.03087	20.4129	1.93435	20.4129	1.80239
	20.4333	1.69286	20.4333	1.63217	20.4333	0.85332	20.4333	1.25333	20.4333	1.64123	20.4333	2.02954
	20.4538	1.06873	20.4538	1.29644	20.4538	1.16814	20.4538	1.99161	20.4538	1.91129	20.4538	1.78305
	20.4743	0.84988	20.4743	1.33443	20.4743	2.10935	20.4743	2.42993	20.4743	1.77085	20.4743	1.89448
	20.4947	0.77842	20.4947	1.36719	20.4947	4.12433	20.4947	3.81038	20.4947	1.50411	20.4947	1.50594
	20.5152	0.82804	20.5152	1.26315	20.5152	7.40254	20.5152	4.96981	20.5152	1.24266	20.5152	1.65428
	20.5357	1.19347	20.5357	1.80125	20.5357	9.04925	20.5357	7.90823	20.5357	1.46544	20.5357	1.62896
	20.5561	1.19576	20.5561	1.95518	20.5561	8.01184	20.5561	11.4414	20.5561	1.44614	20.5561	1.40894
	20.5766	1.7244	20.5766	2.31441	20.5766	8.96923	20.5766	12.322	20.5766	1.37949	20.5766	1.21
	20.5971	3.04253	20.5971	3.24735	20.5971	9.22671	20.5971	11.7658	20.5971	1.12339	20.5971	1.40583
	20.6176	5.26594	20.6176	4.74876	20.6176	8.78953	20.6176	9.58327	20.6176	1.44626	20.6176	1.15958
	20.638	2.50517	20.638	2.47125	20.638	6.41558	20.638	6.84291	20.638	1.23757	20.638	1.37652
	20.6585	3.33916	20.6585	2.28851	20.6585	5.52593	20.6585	4.96573	20.6585	1.33944	20.6585	1.47771
	20.679	3.31001	20.679	1.84266	20.679	3.94688	20.679	3.09912	20.679	1.08869	20.679	1.37892
	20.6994	3.49141	20.6994	1.47052	20.6994	2.26265	20.6994	1.94306	20.6994	1.12217	20.6994	1.1328
	20.7199	4.636	20.7199	1.75632	20.7199	1.53113	20.7199	1.7923	20.7199	0.97673	20.7199	1.29724
	20.7404	4.89113	20.7404	2.30005	20.7404	1.05758	20.7404	1.24157	20.7404	0.87869	20.7404	1.33539
	20.7608	4.99891	20.7608	3.61223	20.7608	1.02095	20.7608	1.0593	20.7608	1.41224	20.7608	1.29462
	20.7813	3.69093	20.7813	3.81393	20.7813	1.37388	20.7813	1.40338	20.7813	1.72476	20.7813	1.57494
	20.8018	3.70403	20.8018	4.57882	20.8018	1.41109	20.8018	1.73696	20.8018	1.94783	20.8018	1.61319
	20.8222	2.47504	20.8222	3.98585	20.8222	1.6747	20.8222	1.10742	20.8222	2.04987	20.8222	2.10409
	20.8427	1.5566	20.8427	3.8087	20.8427	2.30155	20.8427	1.63054	20.8427	1.95193	20.8427	2.26872
	20.8632	1.08556	20.8632	3.00528	20.8632	3.46532	20.8632	1.76423	20.8632	2.55928	20.8632	2.55969
	20.8836	0.67243	20.8836	1.67558	20.8836	4.71864	20.8836	1.81899	20.8836	2.1877	20.8836	2.677
	20.9041	0.533	20.9041	1.38802	20.9041	6.40888	20.9041	3.02117	20.9041	2.52667	20.9041	2.39961
	20.9246	0.26729	20.9246	1.00049	20.9246	8.33078	20.9246	4.59179	20.9246	2.77619	20.9246	2.41699
	20.945	0.40686	20.945	0.43932	20.945	8.72645	20.945	7.12561	20.945	3.80994	20.945	2.90809
	20.9655	0.33066	20.9655	0.64134	20.9655	8.0064	20.9655	8.91735	20.9655	4.16477	20.9655	3.30447
	20.986	0.53344	20.986	0.32235	20.986	6.67064	20.986	13.3565	20.986	4.01435	20.986	3.52195
	21.0065	0.33097	21.0065	0.27707	21.0065	5.49286	21.0065	19.943	21.0065	4.42712	21.0065	4.32892
	21.0269	0.29169	21.0269	0.46868	21.0269	4.29411	21.0269	22.3033	21.0269	4.4978	21.0269	4.15172
	21.0474	0.22085	21.0474	-0.09758	21.0474	3.77964	21.0474	23.4899	21.0474	4.46851	21.0474	4.38507
	21.0679	0.37108	21.0679	0.07831	21.0679	3.13894	21.0679	22.8239	21.0679	4.56029	21.0679	4.12372
	21.0883	0.60555	21.0883	0.02792	21.0883	2.10884	21.0883	18.1159	21.0883	3.39946	21.0883	3.80451
	21.1088	0.41372	21.1088	0.22493	21.1088	1.86303	21.1088	11.0552	21.1088	2.64918	21.1088	3.01164
	21.1293	0.77981	21.1293	-0.10434	21.1293	1.28572	21.1293	8.07355	21.1293	1.56734	21.1293	2.59249
	21.1497	0.19856	21.1497	0.09801	21.1497	1.03481	21.1497	4.21296	21.1497	1.44342	21.1497	1.53126
	21.1702	0.18049	21.1702	0.11092	21.1702	0.6945	21.1702	2.38398	21.1702	1.209	21.1702	0.94375
	21.1907	0.23612	21.1907	0.10282	21.1907	0.80164	21.1907	1.52346	21.1907	1.09565	21.1907	0.7668
	21.2111	0.0181	21.2111	0.0737	21.2111	0.39307	21.2111	1.28928	21.2111	0.74021	21.2111	1.09514
	21.2316	0.11588	21.2316	0.17093	21.2316	0.22142	21.2316	0.62357	21.2316	0.99007	21.2316	1.1393
	21.2521	0.07158	21.2521	0.05767	21.2521	0.42354	21.2521	0.84735	21.2521	0.8452	21.2521	1.06244
	21.2725	0.03257	21.2725	0.28655	21.2725	0.231	21.2725	0.75012	21.2725	0.97405	21.2725	0.60666
	21.293	0.02516	21.293	0.12073	21.293	0.40695	21.293	0.63713	21.293	0.96081	21.293	0.75091
	21.3135	-0.09801	21.3135	0.19706	21.3135	0.20404	21.3135	0.57681	21.3135	0.92654	21.3135	0.62152
	21.334	0.09462	21.334	0.46815	21.334	0.06963	21.334	0.39547	21.334	0.66598	21.334	0.46057
	21.3544	-0.03377	21.3544	-0.02387	21.3544	0.16688	21.3544	0.351	21.3544	0.97912	21.3544	0.47334
	21.3749	0.01681	21.3749	0.1894	21.3749	0.33262	21.3749	0.54867	21.3749	0.70808	21.3749	0.92824
	21.3954	-0.05364	21.3954	0.41324	21.3954	-0.11208	21.3954	0.43585	21.3954	0.95811	21.3954	0.62528
	21.4158	0.09698	21.4158	0.10027	21.4158	-0.09354	21.4158	0.32832	21.4158	0.76605	21.4158	0.54867
	21.4363	0.000254642	21.4363	0.19787	21.4363	0.0356	21.4363	0.59451	21.4363	0.99508	21.4363	0.27736
	21.4568	-0.03329	21.4568	0.32181	21.4568	0.1964	21.4568	0.53442	21.4568	0.57675	21.4568	0.45344
	21.4772	-0.06681	21.4772	0.27211	21.4772	0.20992	21.4772	0.69015	21.4772	0.84792	21.4772	0.46113
	21.4977	0.30496	21.4977	0.11192	21.4977	0.08666	21.4977	0.6196	21.4977	0.78228	21.4977	0.47412
	21.5182	0.28728	21.5182	0.29913	21.5182	0.28454	21.5182	0.50172	21.5182	0.83244	21.5182	0.77134
	21.5386	0.14856	21.5386	0.28638	21.5386	0.40882	21.5386	1.07334	21.5386	1.06157	21.5386	0.59492
	21.5591	0.10461	21.5591	0.24209	21.5591	1.15423	21.5591	1.47131	21.5591	0.61178	21.5591	0.59747
	21.5796	0.28699	21.5796	0.63468	21.5796	1.91024	21.5796	2.63773	21.5796	0.91991	21.5796	0.60532
	21.6	0.23256	21.6	0.31151	21.6	2.68212	21.6	4.75156	21.6	0.77016	21.6	0.84478
	21.6205	-0.00607	21.6205	0.46733	21.6205	5.05934	21.6205	7.86542	21.6205	0.90991	21.6205	1.01585
	21.641	0.17639	21.641	0.45476	21.641	7.36296	21.641	9.55825	21.641	1.00757	21.641	0.56589
	21.6614	0.56939	21.6614	0.32117	21.6614	9.60876	21.6614	12.7459	21.6614	1.11579	21.6614	0.82123
	21.6819	0.29925	21.6819	0.18236	21.6819	11.8441	21.6819	18.423	21.6819	1.64508	21.6819	1.32924
	21.7024	0.60809	21.7024	0.73832	21.7024	12.2953	21.7024	26.7212	21.7024	1.73228	21.7024	1.35832
	21.7229	1.11695	21.7229	0.9259	21.7229	13.1572	21.7229	21.2036	21.7229	1.74056	21.7229	1.70849
	21.7433	1.82057	21.7433	1.55562	21.7433	12.9244	21.7433	16.4387	21.7433	1.81202	21.7433	1.72712
	21.7638	2.10842	21.7638	2.45379	21.7638	12.1916	21.7638	15.2055	21.7638	1.6414	21.7638	1.37209
	21.7843	2.82788	21.7843	3.77832	21.7843	19.9484	21.7843	8.83011	21.7843	1.98133	21.7843	1.46446
	21.8047	3.7842	21.8047	6.6713	21.8047	29.3105	21.8047	5.46532	21.8047	1.53707	21.8047	1.4358
	21.8252	3.36686	21.8252	11.8064	21.8252	15.8833	21.8252	3.84793	21.8252	1.32967	21.8252	1.45455
	21.8457	2.90217	21.8457	21.9205	21.8457	14.0088	21.8457	2.97795	21.8457	1.28019	21.8457	1.25228
	21.8661	2.50593	21.8661	29.3873	21.8661	12.9659	21.8661	2.20799	21.8661	1.79915	21.8661	1.35003
	21.8866	1.99918	21.8866	31.9752	21.8866	5.22308	21.8866	2.15386	21.8866	1.87603	21.8866	1.43203
	21.9071	3.45561	21.9071	32.6315	21.9071	3.03825	21.9071	2.3524	21.9071	1.67399	21.9071	1.76669
	21.9275	5.54365	21.9275	26.0616	21.9275	2.80614	21.9275	2.46149	21.9275	2.10354	21.9275	1.87507
	21.948	5.91065	21.948	18.4022	21.948	3.08463	21.948	2.25483	21.948	2.69101	21.948	2.20453
	21.9685	7.35137	21.9685	12.5533	21.9685	2.67899	21.9685	2.73241	21.9685	2.76798	21.9685	2.45507
	21.9889	9.40789	21.9889	6.90981	21.9889	3.03132	21.9889	2.82581	21.9889	2.93971	21.9889	2.67407
	22.0094	11.0118	22.0094	4.27158	22.0094	3.07847	22.0094	2.58241	22.0094	2.84304	22.0094	2.34047
	22.0299	10.9579	22.0299	2.88075	22.0299	3.81517	22.0299	2.47061	22.0299	2.68849	22.0299	2.11216
	22.0504	10.6197	22.0504	2.89522	22.0504	4.7309	22.0504	2.46412	22.0504	2.26555	22.0504	1.93651
	22.0708	10.5079	22.0708	2.63605	22.0708	5.76775	22.0708	2.32608	22.0708	1.75842	22.0708	1.2451
	22.0913	10.7435	22.0913	2.35586	22.0913	3.36259	22.0913	3.0407	22.0913	1.46184	22.0913	0.92215
	22.1118	7.34752	22.1118	2.44939	22.1118	3.27329	22.1118	3.26588	22.1118	1.19159	22.1118	0.82028
	22.1322	5.00421	22.1322	1.90611	22.1322	3.0367	22.1322	2.95425	22.1322	0.96348	22.1322	0.91318
	22.1527	4.62408	22.1527	2.1734	22.1527	1.58967	22.1527	2.82687	22.1527	0.73012	22.1527	0.67979
	22.1732	2.86502	22.1732	2.02494	22.1732	0.73745	22.1732	2.62583	22.1732	0.84942	22.1732	0.98328
	22.1936	2.35861	22.1936	1.77124	22.1936	0.78005	22.1936	2.31957	22.1936	0.80558	22.1936	0.63417
	22.2141	2.36276	22.2141	1.6018	22.2141	0.62799	22.2141	2.08702	22.2141	0.92492	22.2141	1.07456
	22.2346	2.4985	22.2346	1.06923	22.2346	0.79706	22.2346	2.03872	22.2346	1.08639	22.2346	0.75708
	22.255	2.91848	22.255	1.00512	22.255	0.75568	22.255	1.86413	22.255	1.27945	22.255	0.92912
	22.2755	3.04901	22.2755	0.88315	22.2755	0.58807	22.2755	1.08432	22.2755	1.25149	22.2755	1.25381
	22.296	3.81641	22.296	1.35069	22.296	0.78369	22.296	1.5098	22.296	1.5025	22.296	1.0417
	22.3164	3.1733	22.3164	2.29722	22.3164	0.74256	22.3164	0.96689	22.3164	1.56932	22.3164	1.47172
	22.3369	2.19337	22.3369	2.39641	22.3369	0.84886	22.3369	1.80297	22.3369	1.82037	22.3369	1.38598
	22.3574	1.79768	22.3574	3.12196	22.3574	1.35525	22.3574	2.11276	22.3574	1.72934	22.3574	1.72132
	22.3778	1.32306	22.3778	2.61596	22.3778	2.04593	22.3778	2.45942	22.3778	1.97518	22.3778	1.59354
	22.3983	1.13267	22.3983	2.26789	22.3983	1.71564	22.3983	2.65875	22.3983	2.77367	22.3983	2.23948
	22.4188	0.44757	22.4188	1.62513	22.4188	2.32226	22.4188	3.00549	22.4188	2.65112	22.4188	2.29597
	22.4393	0.28881	22.4393	0.84029	22.4393	2.8816	22.4393	2.78909	22.4393	2.89176	22.4393	2.45249
	22.4597	0.26691	22.4597	0.87654	22.4597	2.34101	22.4597	2.98326	22.4597	2.93768	22.4597	2.75641
	22.4802	0.36083	22.4802	0.44441	22.4802	2.14788	22.4802	2.9143	22.4802	3.79942	22.4802	3.10773
	22.5007	0.38634	22.5007	0.25442	22.5007	2.04429	22.5007	2.59275	22.5007	3.75591	22.5007	3.43277
	22.5211	0.19609	22.5211	0.52763	22.5211	2.11447	22.5211	2.78175	22.5211	3.58085	22.5211	3.98416
	22.5416	0.28482	22.5416	0.26402	22.5416	2.06368	22.5416	3.01289	22.5416	4.15318	22.5416	4.27768
	22.5621	0.12619	22.5621	0.47414	22.5621	2.23402	22.5621	3.19144	22.5621	4.30974	22.5621	4.51333
	22.5825	0.53075	22.5825	0.27904	22.5825	2.12549	22.5825	2.82265	22.5825	4.52948	22.5825	4.41218
	22.603	0.30901	22.603	0.65765	22.603	2.39072	22.603	2.70126	22.603	3.87556	22.603	4.62158
	22.6235	0.63993	22.6235	0.50998	22.6235	2.34024	22.6235	2.50095	22.6235	3.9006	22.6235	4.98365
	22.6439	1.24455	22.6439	0.39393	22.6439	1.77405	22.6439	2.05858	22.6439	3.92568	22.6439	4.44048
	22.6644	1.32288	22.6644	0.67265	22.6644	1.95005	22.6644	1.80044	22.6644	3.69814	22.6644	3.92893
	22.6849	1.91703	22.6849	0.61457	22.6849	1.73665	22.6849	1.43182	22.6849	3.0443	22.6849	3.48056
	22.7053	2.12172	22.7053	0.40389	22.7053	1.48649	22.7053	1.35796	22.7053	2.2747	22.7053	2.63749
	22.7258	2.01591	22.7258	0.39851	22.7258	1.57851	22.7258	0.85256	22.7258	2.54197	22.7258	2.8576
	22.7463	2.41012	22.7463	0.65632	22.7463	0.94956	22.7463	0.46298	22.7463	2.27768	22.7463	2.43564
	22.7667	1.78857	22.7667	0.77733	22.7667	0.73122	22.7667	0.86817	22.7667	2.45025	22.7667	2.71898
	22.7872	1.49862	22.7872	0.73522	22.7872	0.42348	22.7872	0.6155	22.7872	2.03863	22.7872	2.2234
	22.8077	1.41921	22.8077	0.5563	22.8077	0.45266	22.8077	0.34182	22.8077	2.41651	22.8077	2.33311
	22.8282	1.41878	22.8282	0.63532	22.8282	0.45561	22.8282	0.35237	22.8282	2.18915	22.8282	1.99023
	22.8486	1.30258	22.8486	0.81963	22.8486	0.40074	22.8486	0.36822	22.8486	2.14602	22.8486	2.13685
	22.8691	1.17588	22.8691	0.76187	22.8691	0.15647	22.8691	0.35779	22.8691	2.21871	22.8691	2.25192
	22.8896	1.05446	22.8896	0.6252	22.8896	0.21755	22.8896	0.39476	22.8896	2.4651	22.8896	2.4407
	22.91	0.65412	22.91	0.87804	22.91	0.08397	22.91	0.18966	22.91	2.13256	22.91	2.36636
	22.9305	0.72222	22.9305	0.97829	22.9305	0.17679	22.9305	0.35301	22.9305	2.38952	22.9305	2.72363
	22.951	0.99561	22.951	1.88384	22.951	0.0381	22.951	0.29008	22.951	2.02019	22.951	2.48093
	22.9714	0.9006	22.9714	2.39468	22.9714	0.15739	22.9714	0.27455	22.9714	2.09298	22.9714	2.62774
	22.9919	1.03719	22.9919	2.6003	22.9919	0.11886	22.9919	0.11695	22.9919	2.05001	22.9919	2.22721
	23.0124	1.5317	23.0124	2.0428	23.0124	0.10147	23.0124	0.15412	23.0124	2.06495	23.0124	2.16881
	23.0328	1.99992	23.0328	1.98533	23.0328	0.18415	23.0328	0.31237	23.0328	2.5536	23.0328	2.22623
	23.0533	2.25763	23.0533	1.80159	23.0533	0.03008	23.0533	0.24961	23.0533	2.60544	23.0533	2.33106
	23.0738	1.69958	23.0738	1.09683	23.0738	0.01292	23.0738	0.21319	23.0738	2.45202	23.0738	2.43065
	23.0942	1.94681	23.0942	0.7921	23.0942	0.07479	23.0942	0.18207	23.0942	2.69337	23.0942	2.42501
	23.1147	1.84144	23.1147	0.71373	23.1147	0.09463	23.1147	0.24572	23.1147	2.45053	23.1147	2.70888
	23.1352	1.4045	23.1352	0.06171	23.1352	-0.08018	23.1352	-0.02744	23.1352	2.31824	23.1352	2.34541
	23.1557	1.27286	23.1557	0.09919	23.1557	0.08719	23.1557	0.17839	23.1557	2.48071	23.1557	2.3346
	23.1761	1.40965	23.1761	0.14725	23.1761	0.09148	23.1761	0.22635	23.1761	2.24847	23.1761	2.19224
	23.1966	1.23595	23.1966	0.09007	23.1966	0.06953	23.1966	0.26381	23.1966	2.1215	23.1966	1.87096
	23.2171	1.02016	23.2171	0.06977	23.2171	-0.09444	23.2171	0.45395	23.2171	2.12614	23.2171	2.0813
	23.2375	0.9044	23.2375	0.15478	23.2375	-0.12675	23.2375	0.24937	23.2375	1.93607	23.2375	2.28114
	23.258	0.94128	23.258	0.0556	23.258	-0.03395	23.258	0.3501	23.258	1.91444	23.258	2.22312
	23.2785	0.68872	23.2785	0.14068	23.2785	-0.03581	23.2785	0.25612	23.2785	1.88757	23.2785	2.26513
	23.2989	0.53618	23.2989	0.02053	23.2989	0.1203	23.2989	0.15691	23.2989	1.92387	23.2989	1.63348
	23.3194	1.09946	23.3194	0.06883	23.3194	-0.00771	23.3194	0.25247	23.3194	2.10757	23.3194	1.77029
	23.3399	1.40486	23.3399	0.12244	23.3399	0.23804	23.3399	0.36386	23.3399	1.44919	23.3399	1.86503
	23.3603	2.72607	23.3603	0.03924	23.3603	-0.14772	23.3603	0.46475	23.3603	1.76451	23.3603	1.78084
	23.3808	3.22099	23.3808	0.00871	23.3808	0.1403	23.3808	0.19725	23.3808	1.52196	23.3808	1.40195
	23.4013	4.14751	23.4013	0.2361	23.4013	0.15997	23.4013	0.20347	23.4013	1.90575	23.4013	1.49152
	23.4217	3.97932	23.4217	0.34775	23.4217	0.1534	23.4217	0.27289	23.4217	1.71061	23.4217	1.60743
	23.4422	4.21642	23.4422	0.70154	23.4422	0.47323	23.4422	0.62128	23.4422	1.49444	23.4422	1.51811
	23.4627	4.86406	23.4627	1.22378	23.4627	0.47208	23.4627	1.18549	23.4627	1.54672	23.4627	1.46566
	23.4831	3.19594	23.4831	2.57238	23.4831	0.49733	23.4831	0.90237	23.4831	1.30428	23.4831	1.06587
	23.5036	2.991	23.5036	3.64206	23.5036	0.68582	23.5036	0.62455	23.5036	1.22502	23.5036	1.17138
	23.5241	2.77029	23.5241	3.8381	23.5241	0.74807	23.5241	0.89413	23.5241	0.75104	23.5241	1.17692
	23.5446	1.82855	23.5446	4.72891	23.5446	0.41039	23.5446	0.73216	23.5446	1.1613	23.5446	1.27197
	23.565	2.18683	23.565	5.19344	23.565	0.7728	23.565	0.60707	23.565	1.22422	23.565	1.23547
	23.5855	3.8504	23.5855	5.10011	23.5855	0.50371	23.5855	0.36096	23.5855	1.17136	23.5855	1.25689
	23.606	5.34031	23.606	3.55419	23.606	0.78733	23.606	0.57277	23.606	1.31853	23.606	1.24676
	23.6264	3.68814	23.6264	3.10304	23.6264	0.43418	23.6264	0.33199	23.6264	1.06046	23.6264	1.14193
	23.6469	4.69388	23.6469	2.37825	23.6469	0.6127	23.6469	0.03861	23.6469	0.91819	23.6469	1.07397
	23.6674	4.5786	23.6674	1.30612	23.6674	1.01234	23.6674	0.44526	23.6674	1.19701	23.6674	0.77973
	23.6878	3.37912	23.6878	0.77087	23.6878	1.19628	23.6878	0.47826	23.6878	0.82321	23.6878	1.23289
	23.7083	2.4902	23.7083	0.74091	23.7083	1.24872	23.7083	0.57972	23.7083	1.04944	23.7083	0.89134
	23.7288	2.07498	23.7288	0.35837	23.7288	2.18544	23.7288	0.54963	23.7288	0.74937	23.7288	1.19193
	23.7492	0.85452	23.7492	0.40744	23.7492	2.72225	23.7492	0.91431	23.7492	1.02827	23.7492	1.20834
	23.7697	0.67619	23.7697	0.17233	23.7697	3.31176	23.7697	0.96323	23.7697	1.06509	23.7697	1.55109
	23.7902	0.31894	23.7902	0.16884	23.7902	3.8382	23.7902	1.51219	23.7902	1.38614	23.7902	1.03598
	23.8106	0.25118	23.8106	0.17591	23.8106	4.05419	23.8106	2.06644	23.8106	1.14932	23.8106	1.32091
	23.8311	0.16766	23.8311	0.0146	23.8311	4.28078	23.8311	2.27862	23.8311	1.22305	23.8311	1.41639
	23.8516	0.13679	23.8516	-0.14667	23.8516	3.55482	23.8516	2.65399	23.8516	1.38101	23.8516	1.43295
	23.8721	-0.02564	23.8721	0.19735	23.8721	2.87105	23.8721	3.0715	23.8721	1.27057	23.8721	1.43902
	23.8925	0.28038	23.8925	0.18351	23.8925	2.39788	23.8925	3.38378	23.8925	1.55489	23.8925	1.49249
	23.913	0.04432	23.913	0.3434	23.913	2.28269	23.913	3.8382	23.913	1.76029	23.913	2.03546
	23.9335	-0.04436	23.9335	0.2928	23.9335	2.35705	23.9335	3.88213	23.9335	2.49202	23.9335	2.2311
	23.9539	-0.11722	23.9539	0.71065	23.9539	2.09991	23.9539	3.58925	23.9539	2.34483	23.9539	3.20045
	23.9744	-0.0066	23.9744	0.4338	23.9744	1.55337	23.9744	3.85955	23.9744	3.27661	23.9744	3.26457
	23.9949	-0.28018	23.9949	0.45173	23.9949	1.84902	23.9949	3.28779	23.9949	2.61894	23.9949	3.22345
	24.0153	0.20416	24.0153	0.44337	24.0153	2.12369	24.0153	3.44238	24.0153	2.54023	24.0153	2.95079
	24.0358	0.21484	24.0358	0.27716	24.0358	1.55108	24.0358	2.66015	24.0358	2.39839	24.0358	2.80974
	24.0563	0.16238	24.0563	0.51625	24.0563	1.19434	24.0563	2.33586	24.0563	1.89342	24.0563	2.22662
	24.0767	0.36258	24.0767	0.40801	24.0767	0.97978	24.0767	1.96423	24.0767	1.61478	24.0767	1.54352
	24.0972	0.23649	24.0972	0.26296	24.0972	0.71793	24.0972	1.32947	24.0972	1.17301	24.0972	1.54467
	24.1177	0.27358	24.1177	0.37057	24.1177	0.54563	24.1177	0.89475	24.1177	0.68915	24.1177	1.05111
	24.1381	0.27384	24.1381	0.22033	24.1381	0.42078	24.1381	0.80743	24.1381	0.66322	24.1381	0.58917
	24.1586	0.41098	24.1586	-0.02461	24.1586	0.28022	24.1586	0.50961	24.1586	0.84256	24.1586	0.91672
	24.1791	0.27971	24.1791	0.14101	24.1791	0.07658	24.1791	0.05394	24.1791	0.73246	24.1791	0.54957
	24.1995	0.28005	24.1995	0.11193	24.1995	-0.09014	24.1995	0.31935	24.1995	0.64343	24.1995	0.62456
	24.22	0.30672	24.22	0.06184	24.22	0.1748	24.22	0.55321	24.22	0.60179	24.22	0.84695
	24.2405	0.22816	24.2405	0.21178	24.2405	0.03982	24.2405	0.29237	24.2405	0.44965	24.2405	0.43779
	24.261	0.0654	24.261	0.18281	24.261	-0.12666	24.261	0.18946	24.261	0.57647	24.261	0.88129
	24.2814	0.26583	24.2814	0.0223	24.2814	0.09115	24.2814	0.13395	24.2814	0.877	24.2814	0.6143
	24.3019	-0.01266	24.3019	-0.09081	24.3019	0.00904	24.3019	0.36269	24.3019	0.71966	24.3019	0.82628
	24.3224	-0.03324	24.3224	0.01717	24.3224	0.05859	24.3224	0.39145	24.3224	0.82024	24.3224	1.04883
	24.3428	0.20409	24.3428	0.16203	24.3428	-0.19705	24.3428	0.24131	24.3428	0.72084	24.3428	1.01877
	24.3633	0.05724	24.3633	0.08587	24.3633	0.13687	24.3633	0.18593	24.3633	1.01094	24.3633	1.14664
	24.3838	0.14726	24.3838	0.05712	24.3838	-0.12914	24.3838	0.43059	24.3838	0.53263	24.3838	0.81664
	24.4042	-0.14691	24.4042	0.12314	24.4042	0.02599	24.4042	0.21738	24.4042	0.49646	24.4042	0.93931
	24.4247	-0.02001	24.4247	-0.03712	24.4247	0.03909	24.4247	0.18842	24.4247	0.83399	24.4247	0.60937
	24.4452	0.04376	24.4452	-0.2026	24.4452	-0.00563	24.4452	0.37528	24.4452	0.56628	24.4452	0.51631
	24.4656	0.30229	24.4656	0.03956	24.4656	-0.09763	24.4656	0.20954	24.4656	0.49859	24.4656	0.74434
	24.4861	0.08189	24.4861	-0.22877	24.4861	0.07886	24.4861	0.05963	24.4861	0.80461	24.4861	0.8566
	24.5066	0.08257	24.5066	0.02399	24.5066	0.12912	24.5066	-0.07973	24.5066	0.66854	24.5066	0.56364
	24.527	0.06222	24.527	0.04521	24.527	0.15315	24.527	-0.04536	24.527	0.22197	24.527	0.80228
	24.5475	0.28926	24.5475	-0.14932	24.5475	0.01409	24.5475	-0.05307	24.5475	0.74911	24.5475	0.94622
	24.568	0.26895	24.568	0.12986	24.568	-0.24068	24.568	-0.02391	24.568	0.36048	24.568	0.4744
	24.5884	0.21709	24.5884	0.44593	24.5884	0.03095	24.5884	-0.20524	24.5884	0.47187	24.5884	0.98155
	24.6089	0.04947	24.6089	0.74624	24.6089	-0.23418	24.6089	0.02663	24.6089	0.57802	24.6089	0.67822
	24.6294	-0.15498	24.6294	0.94659	24.6294	-0.0286	24.6294	0.15327	24.6294	0.73683	24.6294	0.69596
	24.6499	0.03007	24.6499	0.45223	24.6499	-0.12293	24.6499	0.30626	24.6499	0.46408	24.6499	0.54532
	24.6703	0.1204	24.6703	0.65792	24.6703	0.14597	24.6703	0.27507	24.6703	0.53872	24.6703	0.61049
	24.6908	0.0055	24.6908	0.511	24.6908	-0.1061	24.6908	-0.15609	24.6908	0.44496	24.6908	0.82833
	24.7112	0.10114	24.7112	0.2536	24.7112	-0.02124	24.7112	0.20226	24.7112	0.46175	24.7112	0.34094
	24.7317	0.43891	24.7317	-0.01955	24.7317	-0.03105	24.7317	0.22381	24.7317	0.51014	24.7317	0.54832
	24.7522	0.2346	24.7522	0.13364	24.7522	0.20659	24.7522	0.20328	24.7522	0.71644	24.7522	1.03467
	24.7727	0.49347	24.7727	0.20793	24.7727	0.05484	24.7727	0.50909	24.7727	0.86488	24.7727	0.98948
	24.7931	0.68921	24.7931	0.19804	24.7931	0.50843	24.7931	0.54653	24.7931	1.06597	24.7931	1.16537
	24.8136	0.76392	24.8136	-0.14339	24.8136	0.6042	24.8136	0.73136	24.8136	1.50392	24.8136	1.5255
	24.8341	0.64391	24.8341	0.0889	24.8341	0.69479	24.8341	1.27412	24.8341	1.62084	24.8341	1.89092
	24.8545	0.81866	24.8545	0.12123	24.8545	0.89072	24.8545	1.54849	24.8545	2.07989	24.8545	2.10375
	24.875	0.55659	24.875	0.36938	24.875	1.00778	24.875	1.24921	24.875	2.21791	24.875	2.52713
	24.8955	0.47876	24.8955	0.23862	24.8955	1.07756	24.8955	1.47102	24.8955	1.86648	24.8955	2.46633
	24.9159	0.48516	24.9159	0.27632	24.9159	1.06846	24.9159	1.71391	24.9159	1.81507	24.9159	2.28452
	24.9364	0.28631	24.9364	0.11405	24.9364	0.94366	24.9364	1.28315	24.9364	1.31105	24.9364	1.92905
	24.9569	0.23486	24.9569	0.09393	24.9569	0.68736	24.9569	1.34717	24.9569	1.19126	24.9569	1.7315
	24.9773	0.11502	24.9773	0.18437	24.9773	0.3206	24.9773	0.90595	24.9773	1.00834	24.9773	1.20767
	24.9978	-0.10481	24.9978	0.04853	24.9978	0.36446	24.9978	0.94897	24.9978	1.05702	24.9978	1.17861
	25.0183	0.16486	25.0183	0.06536	25.0183	0.26102	25.0183	0.88677	25.0183	1.04256	25.0183	1.03905
	25.0388	0.42403	25.0388	0.1138	25.0388	0.51556	25.0388	1.16144	25.0388	1.45971	25.0388	1.53637
	25.0592	0.45164	25.0592	-0.01667	25.0592	0.85439	25.0592	1.44141	25.0592	1.76109	25.0592	1.51792
	25.0797	0.0898	25.0797	0.0529	25.0797	0.66172	25.0797	1.45299	25.0797	1.32038	25.0797	1.56267
	25.1002	0.48062	25.1002	0.26461	25.1002	0.53755	25.1002	1.26986	25.1002	2.10075	25.1002	2.09692
	25.1206	0.42935	25.1206	0.10267	25.1206	0.68188	25.1206	1.57625	25.1206	1.72851	25.1206	2.06804
	25.1411	0.31495	25.1411	0.03551	25.1411	0.89997	25.1411	1.55109	25.1411	1.8984	25.1411	1.70236
	25.1616	0.43741	25.1616	0.03154	25.1616	0.86025	25.1616	1.41017	25.1616	1.83673	25.1616	1.68933
	25.182	0.33884	25.182	-0.0145	25.182	0.84692	25.182	1.28507	25.182	1.14876	25.182	1.11318
	25.2025	0.27188	25.2025	0.17633	25.2025	0.60735	25.2025	1.24948	25.2025	0.81345	25.2025	1.01601
	25.223	0.26283	25.223	0.10405	25.223	0.97839	25.223	0.90866	25.223	1.22027	25.223	0.79782
	25.2434	0.09591	25.2434	0.12128	25.2434	0.63899	25.2434	0.90998	25.2434	0.52185	25.2434	0.93755
	25.2639	0.11849	25.2639	-0.02988	25.2639	0.69966	25.2639	0.75344	25.2639	0.60766	25.2639	0.38258
	25.2844	0.27266	25.2844	0.10847	25.2844	0.54988	25.2844	0.40219	25.2844	0.50402	25.2844	0.36974
	25.3048	0.28476	25.3048	0.06792	25.3048	0.63177	25.3048	0.61414	25.3048	0.53198	25.3048	0.64641
	25.3253	-0.11891	25.3253	0.13792	25.3253	0.31899	25.3253	0.68927	25.3253	0.2968	25.3253	0.3231
	25.3458	0.28271	25.3458	-0.23941	25.3458	0.71683	25.3458	0.50128	25.3458	0.47218	25.3458	0.41036
	25.3663	0.38434	25.3663	0.20962	25.3663	0.38316	25.3663	0.13964	25.3663	0.33704	25.3663	0.45028
	25.3867	0.25969	25.3867	0.16394	25.3867	0.35483	25.3867	0.27277	25.3867	0.49667	25.3867	0.32181
	25.4072	0.514	25.4072	-0.00802	25.4072	0.32132	25.4072	0.15857	25.4072	0.68264	25.4072	0.05653
	25.4276	0.64203	25.4276	0.02533	25.4276	-0.0279	25.4276	0.12334	25.4276	0.29494	25.4276	0.29127
	25.4481	0.72797	25.4481	0.13239	25.4481	0.24401	25.4481	0.57236	25.4481	0.44411	25.4481	0.04184
	25.4686	0.96656	25.4686	0.25528	25.4686	0.116	25.4686	0.16878	25.4686	-0.11723	25.4686	0.06087
	25.4891	2.20518	25.4891	0.72031	25.4891	-0.01719	25.4891	0.16524	25.4891	-0.03644	25.4891	-0.03061
	25.5095	4.18066	25.5095	0.72222	25.5095	-0.12399	25.5095	-0.09091	25.5095	-0.01352	25.5095	0.34111
	25.53	3.21933	25.53	0.81891	25.53	-0.00828	25.53	0.25825	25.53	-0.0011	25.53	-0.11873
	25.5505	3.1738	25.5505	0.54194	25.5505	-0.05565	25.5505	0.31796	25.5505	-0.20445	25.5505	0.02147
	25.5709	4.11777	25.5709	0.70186	25.5709	-0.12399	25.5709	0.27244	25.5709	0.03958	25.5709	-0.14356
	25.5914	3.6565	25.5914	0.85654	25.5914	0.04391	25.5914	0.1059	25.5914	0.2047	25.5914	-0.02776
	25.6119	2.60579	25.6119	0.90074	25.6119	0.15926	25.6119	0.22361	25.6119	0.23825	25.6119	0.14071
	25.6323	2.21298	25.6323	1.36076	25.6323	-0.20952	25.6323	0.2624	25.6323	0.1192	25.6323	0.3671
	25.6528	1.93599	25.6528	1.77872	25.6528	-0.10454	25.6528	0.14859	25.6528	0.17385	25.6528	-0.18542
	25.6733	1.39587	25.6733	2.0546	25.6733	-0.11	25.6733	-0.11255	25.6733	-0.03463	25.6733	0.46209
	25.6937	1.1084	25.6937	2.49894	25.6937	-0.02065	25.6937	-0.15787	25.6937	0.33586	25.6937	0.28857
	25.7142	1.18411	25.7142	2.65911	25.7142	0.05825	25.7142	0.11416	25.7142	0.27479	25.7142	0.38877
	25.7347	1.00721	25.7347	2.65616	25.7347	0.09513	25.7347	0.2757	25.7347	0.55585	25.7347	0.13111
	25.7552	1.06192	25.7552	2.94272	25.7552	0.13735	25.7552	0.19517	25.7552	0.22114	25.7552	0.20506
	25.7756	1.04822	25.7756	2.26615	25.7756	0.20596	25.7756	0.24625	25.7756	0.14961	25.7756	0.21061
	25.7961	0.76087	25.7961	1.70015	25.7961	0.19571	25.7961	0.01841	25.7961	0.13073	25.7961	0.26883
	25.8165	0.88932	25.8165	1.03418	25.8165	0.12764	25.8165	0.24324	25.8165	0.23293	25.8165	0.58498
	25.837	0.75465	25.837	1.03667	25.837	0.4386	25.837	0.40494	25.837	0.67726	25.837	0.51168
	25.8575	0.72525	25.8575	0.78657	25.8575	0.31806	25.8575	0.18773	25.8575	0.65319	25.8575	0.70684
	25.878	0.3222	25.878	0.57861	25.878	0.43444	25.878	0.53898	25.878	0.64493	25.878	1.12834
	25.8984	0.38759	25.8984	0.30752	25.8984	0.91932	25.8984	0.52183	25.8984	1.02617	25.8984	1.11303
	25.9189	0.12142	25.9189	0.95227	25.9189	0.95691	25.9189	0.78367	25.9189	1.13374	25.9189	1.02933
	25.9394	0.45528	25.9394	1.19178	25.9394	1.04721	25.9394	1.18764	25.9394	1.48344	25.9394	1.45093
	25.9598	0.85232	25.9598	1.21028	25.9598	1.51127	25.9598	1.15481	25.9598	1.15422	25.9598	1.76729
	25.9803	1.00201	25.9803	1.11829	25.9803	1.70173	25.9803	1.20622	25.9803	0.90396	25.9803	1.35737
	26.0008	1.29383	26.0008	0.91581	26.0008	1.83437	26.0008	1.12082	26.0008	1.09057	26.0008	1.10538
	26.0212	1.75409	26.0212	1.29231	26.0212	2.23025	26.0212	1.24072	26.0212	0.77721	26.0212	0.97973
	26.0417	1.0407	26.0417	0.76885	26.0417	2.64727	26.0417	0.92381	26.0417	0.54281	26.0417	0.85411
	26.0622	1.02206	26.0622	0.95069	26.0622	1.78541	26.0622	0.77009	26.0622	0.30843	26.0622	0.62326
	26.0826	0.77187	26.0826	0.59572	26.0826	1.83942	26.0826	0.8164	26.0826	0.36882	26.0826	0.27665
	26.1031	0.60064	26.1031	0.46184	26.1031	1.6093	26.1031	0.76801	26.1031	0.29238	26.1031	0.33534
	26.1236	0.46628	26.1236	0.18063	26.1236	1.17926	26.1236	0.96702	26.1236	0.15281	26.1236	0.19406
	26.1441	0.41616	26.1441	0.20999	26.1441	0.89667	26.1441	0.95554	26.1441	0.23431	26.1441	0.07386
	26.1645	0.23974	26.1645	0.04464	26.1645	0.97205	26.1645	0.62304	26.1645	0.21583	26.1645	-0.05683
	26.185	0.71598	26.185	0.19512	26.185	0.82646	26.185	0.80109	26.185	0.27633	26.185	0.05461
	26.2054	0.94487	26.2054	0.38247	26.2054	1.06516	26.2054	0.94234	26.2054	0.14211	26.2054	0.12398
	26.2259	1.11589	26.2259	0.21723	26.2259	0.80394	26.2259	0.80994	26.2259	-0.03946	26.2259	0.31443
	26.2464	1.4343	26.2464	0.15729	26.2464	0.84279	26.2464	1.11968	26.2464	0.31058	26.2464	0.16807
	26.2669	1.26852	26.2669	0.30265	26.2669	0.66594	26.2669	0.95576	26.2669	0.03432	26.2669	0.21648
	26.2873	1.02382	26.2873	0.40594	26.2873	0.52074	26.2873	1.08135	26.2873	0.05808	26.2873	0.07018
	26.3078	1.00019	26.3078	0.64085	26.3078	0.50194	26.3078	1.30698	26.3078	0.16608	26.3078	0.10813
	26.3283	0.77659	26.3283	0.69158	26.3283	0.38322	26.3283	1.6379	26.3283	0.02673	26.3283	0.13558
	26.3487	0.85301	26.3487	0.88446	26.3487	0.23826	26.3487	1.53728	26.3487	0.06635	26.3487	-0.02115
	26.3692	0.27682	26.3692	1.12473	26.3692	0.30917	26.3692	1.90511	26.3692	0.0902	26.3692	-0.27785
	26.3897	0.21644	26.3897	0.59663	26.3897	0.23806	26.3897	1.34139	26.3897	0.09302	26.3897	0.0918
	26.4101	0.44029	26.4101	0.4475	26.4101	0.2407	26.4101	1.0935	26.4101	0.10113	26.4101	0.35622
	26.4306	0.04312	26.4306	0.61947	26.4306	0.26448	26.4306	1.12985	26.4306	0.18821	26.4306	-0.13197
	26.4511	0.25123	26.4511	0.33358	26.4511	0.23571	26.4511	1.05571	26.4511	0.08583	26.4511	0.23777
	26.4715	0.14884	26.4715	-0.11543	26.4715	0.7228	26.4715	0.77107	26.4715	0.30453	26.4715	0.41807
	26.492	0.15174	26.492	0.1198	26.492	0.62577	26.492	0.57594	26.492	0.04431	26.492	0.42472
	26.5125	0.01255	26.5125	0.15507	26.5125	0.58671	26.5125	0.59137	26.5125	0.43147	26.5125	0.55245
	26.5329	-0.05293	26.5329	0.03774	26.5329	0.50562	26.5329	0.69105	26.5329	0.76077	26.5329	0.80653
	26.5534	-0.18681	26.5534	0.29414	26.5534	0.54566	26.5534	0.72234	26.5534	0.48482	26.5534	0.41326
	26.5739	0.05519	26.5739	0.2611	26.5739	1.20157	26.5739	0.75892	26.5739	0.10363	26.5739	0.54635
	26.5944	0.12353	26.5944	-0.05612	26.5944	0.3523	26.5944	0.94817	26.5944	0.20668	26.5944	0.41105
	26.6148	-0.14495	26.6148	0.22143	26.6148	0.43995	26.6148	0.86903	26.6148	0.54658	26.6148	0.32314
	26.6353	0.02343	26.6353	0.29903	26.6353	0.154	26.6353	0.58466	26.6353	0.25494	26.6353	-0.10157
	26.6558	-0.01342	26.6558	0.20297	26.6558	0.23654	26.6558	1.01085	26.6558	0.1212	26.6558	-0.11047
	26.6762	-0.09236	26.6762	0.35432	26.6762	0.17179	26.6762	1.0897	26.6762	0.23486	26.6762	-0.00354
	26.6967	0.07609	26.6967	0.20571	26.6967	0.0545	26.6967	1.42648	26.6967	-0.03566	26.6967	0.05605
	26.7172	-0.1028	26.7172	0.09397	26.7172	-0.01009	26.7172	1.54751	26.7172	-0.13775	26.7172	0.06304
	26.7376	0.23938	26.7376	-0.0493	26.7376	-0.12196	26.7376	1.61067	26.7376	-0.03648	26.7376	0.00164
	26.7581	0.03422	26.7581	0.03377	26.7581	-0.25225	26.7581	1.60545	26.7581	0.20165	26.7581	-0.02289
	26.7786	-0.11303	26.7786	0.34846	26.7786	0.18597	26.7786	1.46868	26.7786	0.20296	26.7786	-0.10002
	26.799	0.00817	26.799	-0.01576	26.799	-0.00731	26.799	1.48458	26.799	0.37272	26.799	0.02288
	26.8195	-0.08113	26.8195	0.01479	26.8195	-0.06893	26.8195	0.92682	26.8195	0.25829	26.8195	0.2195
	26.84	0.13485	26.84	-0.08094	26.84	0.02216	26.84	0.78489	26.84	0.33335	26.84	0.15825
	26.8605	0.25085	26.8605	-0.10821	26.8605	0.27648	26.8605	0.60089	26.8605	0.40844	26.8605	0.6023
	26.8809	0.20372	26.8809	0.02771	26.8809	0.40457	26.8809	0.42744	26.8809	0.42039	26.8809	0.38322
	26.9014	-0.1276	26.9014	-0.08896	26.9014	0.27484	26.9014	0.61719	26.9014	0.93762	26.9014	0.70628
	26.9218	0.16742	26.9218	0.04704	26.9218	0.2873	26.9218	0.23328	26.9218	0.88646	26.9218	0.66095
	26.9423	0.35194	26.9423	0.03044	26.9423	0.09983	26.9423	0.40204	26.9423	0.81427	26.9423	0.74196
	26.9628	0.29437	26.9628	0.16651	26.9628	0.12298	26.9628	0.59189	26.9628	0.64736	26.9628	0.34406
	26.9833	0.42104	26.9833	-0.00265	26.9833	0.34093	26.9833	0.30808	26.9833	0.86468	26.9833	0.65145
	27.0037	0.34247	27.0037	0.02297	27.0037	0.15897	27.0037	0.27168	27.0037	0.71361	27.0037	0.68519
	27.0242	0.32181	27.0242	0.11704	27.0242	0.24551	27.0242	0.26689	27.0242	0.75203	27.0242	0.60844
	27.0447	0.39592	27.0447	-0.05201	27.0447	0.22686	27.0447	0.39371	27.0447	0.81679	27.0447	0.51066
	27.0651	0.55426	27.0651	-0.14734	27.0651	-0.20224	27.0651	0.46793	27.0651	0.49736	27.0651	0.74449
	27.0856	0.67578	27.0856	0.05407	27.0856	0.000328652	27.0856	0.04218	27.0856	0.26743	27.0856	0.73625
	27.1061	0.78679	27.1061	0.24499	27.1061	-0.00755	27.1061	0.29016	27.1061	0.70594	27.1061	0.58067
	27.1265	0.85046	27.1265	0.37805	27.1265	-0.03115	27.1265	0.02237	27.1265	0.80763	27.1265	0.68302
	27.147	1.15099	27.147	0.2743	27.147	0.07165	27.147	0.1862	27.147	0.66724	27.147	0.70119
	27.1675	0.61471	27.1675	0.59165	27.1675	0.14295	27.1675	0.1027	27.1675	0.71634	27.1675	0.92991
	27.1879	0.60476	27.1879	0.55639	27.1879	-0.15409	27.1879	0.41396	27.1879	0.79705	27.1879	0.76393
	27.2084	0.71589	27.2084	0.83697	27.2084	0.09106	27.2084	0.19894	27.2084	0.88304	27.2084	0.99798
	27.2289	0.41126	27.2289	0.73337	27.2289	0.16786	27.2289	0.18395	27.2289	0.86905	27.2289	1.00049
	27.2493	0.38559	27.2493	0.24559	27.2493	0.1079	27.2493	-0.06258	27.2493	1.07614	27.2493	1.19776
	27.2698	0.31784	27.2698	0.40522	27.2698	0.03223	27.2698	0.1225	27.2698	1.35167	27.2698	1.04243
	27.2903	0.23959	27.2903	0.35436	27.2903	0.14085	27.2903	0.25498	27.2903	1.38511	27.2903	1.56081
	27.3107	0.12978	27.3107	0.53512	27.3107	0.24428	27.3107	0.01908	27.3107	1.47648	27.3107	1.80555
	27.3312	0.15157	27.3312	0.11591	27.3312	0.44253	27.3312	0.04636	27.3312	1.45734	27.3312	1.63978
	27.3517	0.02075	27.3517	0.12832	27.3517	0.51981	27.3517	0.18421	27.3517	1.70664	27.3517	1.66353
	27.3722	-0.04688	27.3722	-0.00134	27.3722	0.58137	27.3722	0.32735	27.3722	1.77702	27.3722	1.75572
	27.3926	0.19603	27.3926	0.2164	27.3926	0.52723	27.3926	0.28631	27.3926	1.58953	27.3926	1.61637
	27.4131	0.00213	27.4131	0.17628	27.4131	0.46264	27.4131	-0.03364	27.4131	1.881	27.4131	2.15073
	27.4336	0.06614	27.4336	0.1941	27.4336	0.64023	27.4336	-0.01145	27.4336	1.91987	27.4336	2.73775
	27.454	0.4407	27.454	0.11722	27.454	0.5758	27.454	0.15814	27.454	2.47981	27.454	2.80902
	27.4745	-0.01629	27.4745	0.09826	27.4745	0.28513	27.4745	0.19619	27.4745	2.40293	27.4745	3.24348
	27.495	-0.07327	27.495	0.1425	27.495	0.43138	27.495	0.23426	27.495	2.37871	27.495	3.59375
	27.5154	0.10663	27.5154	0.12888	27.5154	0.28298	27.5154	0.36185	27.5154	2.74398	27.5154	3.70722
	27.5359	0.3076	27.5359	0.13109	27.5359	0.0557	27.5359	0.25262	27.5359	3.07243	27.5359	4.16282
	27.5564	0.37175	27.5564	0.15965	27.5564	-0.05044	27.5564	0.15396	27.5564	2.98511	27.5564	4.08161
	27.5768	0.29381	27.5768	-0.05912	27.5768	-0.09335	27.5768	-0.00257	27.5768	3.21887	27.5768	4.57938
	27.5973	0.14748	27.5973	0.24846	27.5973	-0.09407	27.5973	0.26199	27.5973	3.11055	27.5973	5.17718
	27.6178	0.09591	27.6178	0.06134	27.6178	-0.15787	27.6178	-0.11552	27.6178	2.99698	27.6178	5.18027
	27.6382	0.12857	27.6382	0.02689	27.6382	0.09301	27.6382	0.12278	27.6382	3.20975	27.6382	4.94655
	27.6587	0.22441	27.6587	0.09247	27.6587	-0.07708	27.6587	-0.0915	27.6587	3.09097	27.6587	5.36024
	27.6792	0.21502	27.6792	0.12651	27.6792	0.03711	27.6792	0.11003	27.6792	2.73537	27.6792	4.86869
	27.6996	0.0688	27.6996	-0.07099	27.6996	0.01981	27.6996	0.14844	27.6996	2.62189	27.6996	4.36138
	27.7201	0.13839	27.7201	0.15786	27.7201	-0.06584	27.7201	0.03425	27.7201	2.52949	27.7201	4.20147
	27.7406	-0.05515	27.7406	-0.10272	27.7406	-0.08825	27.7406	0.05167	27.7406	2.00553	27.7406	4.15738
	27.7611	-0.0013	27.7611	0.09462	27.7611	0.11574	27.7611	0.01123	27.7611	2.39738	27.7611	3.42385
	27.7815	0.14732	27.7815	0.06569	27.7815	0.02506	27.7815	0.24451	27.7815	1.84189	27.7815	3.04298
	27.802	-0.19879	27.802	0.04731	27.802	0.10289	27.802	0.13572	27.802	2.23379	27.802	3.03057
	27.8225	-0.08697	27.8225	-0.17102	27.8225	0.10185	27.8225	0.1638	27.8225	2.50992	27.8225	2.91818
	27.8429	-0.03303	27.8429	-0.04594	27.8429	0.03247	27.8429	0.10771	27.8429	2.14397	27.8429	2.92162
	27.8634	0.03673	27.8634	0.22128	27.8634	-0.14736	27.8634	0.03059	27.8634	1.99909	27.8634	2.83561
	27.8839	-0.02508	27.8839	-0.21672	27.8839	0.31499	27.8839	0.52193	27.8839	2.4016	27.8839	2.81806
	27.9043	-0.10791	27.9043	-0.0389	27.9043	0.23006	27.9043	0.55541	27.9043	2.38835	27.9043	2.67422
	27.9248	-0.04861	27.9248	0.02844	27.9248	0.43467	27.9248	0.38892	27.9248	2.2488	27.9248	2.51462
	27.9453	-0.15771	27.9453	-0.09367	27.9453	0.70253	27.9453	0.33825	27.9453	2.40927	27.9453	2.35506
	27.9657	0.12795	27.9657	0.09479	27.9657	0.57573	27.9657	0.51394	27.9657	2.00661	27.9657	2.585
	27.9862	0.30837	27.9862	0.02539	27.9862	0.48585	27.9862	0.40018	27.9862	1.68818	27.9862	2.20444
	28.0067	0.08881	28.0067	0.0455	28.0067	0.54341	28.0067	0.48646	28.0067	1.44873	28.0067	1.50286
	28.0271	0.34296	28.0271	-0.16594	28.0271	0.42737	28.0271	0.42013	28.0271	1.30403	28.0271	1.33289
	28.0476	0.76029	28.0476	0.11214	28.0476	0.5272	28.0476	0.40121	28.0476	1.14356	28.0476	1.37348
	28.0681	1.2829	28.0681	0.0692	28.0681	0.2008	28.0681	0.41917	28.0681	0.87785	28.0681	1.48252
	28.0886	0.79501	28.0886	0.13156	28.0886	0.28499	28.0886	0.12136	28.0886	0.55427	28.0886	0.85475
	28.109	0.81241	28.109	0.07817	28.109	0.31138	28.109	0.12886	28.109	0.64124	28.109	0.91123
	28.1295	0.94036	28.1295	0.17218	28.1295	-0.03584	28.1295	-0.12151	28.1295	0.32297	28.1295	0.9151
	28.15	0.79991	28.15	0.19255	28.15	-0.04088	28.15	-0.14279	28.15	0.33103	28.15	0.52426
	28.1704	0.50158	28.1704	0.24979	28.1704	0.00153	28.1704	0.15702	28.1704	0.38122	28.1704	0.65978
	28.1909	0.8296	28.1909	0.57549	28.1909	-0.22967	28.1909	-0.22735	28.1909	0.67354	28.1909	0.82164
	28.2114	0.65237	28.2114	1.14859	28.2114	0.00764	28.2114	0.24094	28.2114	0.43957	28.2114	0.67826
	28.2318	1.38043	28.2318	1.88489	28.2318	-0.03919	28.2318	-0.10126	28.2318	0.28457	28.2318	0.41387
	28.2523	1.46641	28.2523	2.05281	28.2523	-0.12804	28.2523	-0.08027	28.2523	0.6138	28.2523	0.7653
	28.2728	0.89452	28.2728	1.8576	28.2728	0.07792	28.2728	-0.11714	28.2728	0.55357	28.2728	0.44307
	28.2932	1.24896	28.2932	2.06243	28.2932	0.2366	28.2932	0.16182	28.2932	0.61969	28.2932	0.29982
	28.3137	0.81922	28.3137	1.84624	28.3137	0.33746	28.3137	0.10922	28.3137	0.45425	28.3137	0.73029
	28.3342	0.55266	28.3342	1.50904	28.3342	0.20155	28.3342	0.02509	28.3342	0.81514	28.3342	0.72395
	28.3546	0.30191	28.3546	1.19818	28.3546	0.47625	28.3546	0.01466	28.3546	0.59185	28.3546	0.63342
	28.3751	0.29855	28.3751	0.38211	28.3751	0.84051	28.3751	0.56743	28.3751	0.92121	28.3751	0.96925
	28.3956	0.10048	28.3956	0.50817	28.3956	1.28379	28.3956	0.80445	28.3956	1.1506	28.3956	1.12089
	28.416	0.10243	28.416	0.40269	28.416	1.57452	28.416	0.93623	28.416	1.44843	28.416	1.46204
	28.4365	0.30967	28.4365	0.33409	28.4365	1.57585	28.4365	1.32594	28.4365	1.61996	28.4365	1.55585
	28.457	0.44851	28.457	0.23394	28.457	1.84042	28.457	1.57358	28.457	1.88099	28.457	1.64443
	28.4775	0.37158	28.4775	0.34963	28.4775	1.93665	28.4775	2.02126	28.4775	1.75783	28.4775	2.18041
	28.4979	0.48941	28.4979	0.14956	28.4979	1.77506	28.4979	2.0058	28.4979	1.73996	28.4979	1.98485
	28.5184	0.28095	28.5184	0.33899	28.5184	1.47145	28.5184	1.87986	28.5184	1.94316	28.5184	2.27878
	28.5389	0.23567	28.5389	0.49689	28.5389	1.35739	28.5389	1.92237	28.5389	2.1727	28.5389	1.7517
	28.5593	0.10094	28.5593	0.22325	28.5593	1.32236	28.5593	1.59123	28.5593	1.68121	28.5593	1.9878
	28.5798	0.37676	28.5798	0.47595	28.5798	1.37687	28.5798	1.23906	28.5798	1.83711	28.5798	1.75552
	28.6003	0.14733	28.6003	0.37606	28.6003	1.35253	28.6003	1.13431	28.6003	1.6404	28.6003	1.42852
	28.6207	0.14951	28.6207	0.36568	28.6207	1.11247	28.6207	0.76642	28.6207	1.25424	28.6207	1.56998
	28.6412	0.22014	28.6412	0.36587	28.6412	1.08301	28.6412	0.67752	28.6412	1.34705	28.6412	1.30621
	28.6617	0.28552	28.6617	0.38188	28.6617	1.2168	28.6617	0.62549	28.6617	1.03988	28.6617	1.06352
	28.6821	0.14566	28.6821	0.31371	28.6821	0.87171	28.6821	0.32086	28.6821	0.85905	28.6821	0.85771
	28.7026	0.07425	28.7026	0.10874	28.7026	1.01618	28.7026	0.48469	28.7026	0.78877	28.7026	0.68877
	28.7231	0.45549	28.7231	0.44065	28.7231	0.64494	28.7231	0.12223	28.7231	0.84483	28.7231	0.90407
	28.7435	0.26833	28.7435	0.06206	28.7435	0.66851	28.7435	0.4756	28.7435	0.71143	28.7435	0.66151
	28.764	0.56541	28.764	-0.09543	28.764	0.45006	28.764	0.47111	28.764	0.75701	28.764	0.94529
	28.7845	0.66777	28.7845	0.15764	28.7845	0.52116	28.7845	0.62454	28.7845	1.02365	28.7845	0.80279
	28.805	0.53857	28.805	0.20022	28.805	0.30813	28.805	0.46748	28.805	1.1219	28.805	0.99716
	28.8254	0.81993	28.8254	0.22178	28.8254	0.50044	28.8254	0.15256	28.8254	0.60965	28.8254	0.77577
	28.8459	0.68552	28.8459	0.22233	28.8459	0.51388	28.8459	0.43767	28.8459	0.85005	28.8459	1.11231
	28.8664	0.64587	28.8664	0.20712	28.8664	0.29582	28.8664	0.20703	28.8664	1.10626	28.8664	0.6173
	28.8868	0.56413	28.8868	0.08143	28.8868	0.51469	28.8868	0.37642	28.8868	1.01513	28.8868	0.59075
	28.9073	0.56663	28.9073	0.06629	28.9073	0.05468	28.9073	0.25111	28.9073	1.2398	28.9073	0.86949
	28.9278	0.31126	28.9278	0.06172	28.9278	0.19476	28.9278	0.04688	28.9278	0.91714	28.9278	0.90615
	28.9482	0.35591	28.9482	0.25193	28.9482	0.29807	28.9482	0.24268	28.9482	1.09975	28.9482	0.89021
	28.9687	0.47953	28.9687	0.01585	28.9687	0.25936	28.9687	0.15431	28.9687	1.20344	28.9687	0.84273
	28.9892	0.56107	28.9892	0.09033	28.9892	0.12072	28.9892	0.36597	28.9892	1.11242	28.9892	0.8637
	29.0096	0.47421	29.0096	0.02275	29.0096	0.35059	29.0096	0.31451	29.0096	0.75826	29.0096	0.83206
	29.0301	0.59263	29.0301	0.09731	29.0301	0.31737	29.0301	0.31571	29.0301	0.91991	29.0301	0.94257
	29.0506	0.80582	29.0506	0.40874	29.0506	0.23161	29.0506	0.16431	29.0506	1.1079	29.0506	1.04258
	29.071	0.98745	29.071	0.28864	29.071	0.34066	29.071	0.40242	29.071	0.86434	29.071	0.76367
	29.0915	0.94278	29.0915	0.11067	29.0915	0.49716	29.0915	0.21425	29.0915	0.89974	29.0915	0.97427
	29.112	0.67183	29.112	0.01169	29.112	0.13794	29.112	0.39453	29.112	1.01938	29.112	0.40595
	29.1324	0.443	29.1324	0.19696	29.1324	0.1946	29.1324	0.49063	29.1324	0.67588	29.1324	0.57976
	29.1529	0.32998	29.1529	-0.23879	29.1529	0.2987	29.1529	0.23414	29.1529	0.62187	29.1529	0.70624
	29.1734	0.36962	29.1734	0.25707	29.1734	0.07131	29.1734	0.16715	29.1734	0.62579	29.1734	0.42749
	29.1939	0.26191	29.1939	0.03719	29.1939	0.15452	29.1939	-0.03665	29.1939	0.52972	29.1939	0.35403
	29.2143	0.02265	29.2143	0.01207	29.2143	0.1957	29.2143	0.27538	29.2143	0.39157	29.2143	0.24903
	29.2348	0.04656	29.2348	0.25541	29.2348	0.20012	29.2348	0.07691	29.2348	0.50082	29.2348	0.64932
	29.2553	-0.01897	29.2553	0.00405	29.2553	0.04146	29.2553	0.07321	29.2553	0.68377	29.2553	0.52332
	29.2757	-0.0108	29.2757	-0.05779	29.2757	-0.06449	29.2757	0.03797	29.2757	0.81937	29.2757	0.61314
	29.2962	-0.13418	29.2962	0.02776	29.2962	0.25596	29.2962	0.30276	29.2962	0.63394	29.2962	0.67668
	29.3167	0.01483	29.3167	0.15546	29.3167	0.09754	29.3167	0.12021	29.3167	0.70117	29.3167	0.60868
	29.3371	0.14807	29.3371	-0.12207	29.3371	0.21288	29.3371	-0.20967	29.3371	0.51579	29.3371	0.67228
	29.3576	0.0287	29.3576	0.0057	29.3576	0.32304	29.3576	0.07628	29.3576	0.46727	29.3576	0.65696
	29.3781	0.13567	29.3781	-0.00859	29.3781	0.34907	29.3781	-0.21669	29.3781	0.08193	29.3781	0.08378
	29.3985	-0.03102	29.3985	-0.17549	29.3985	0.01202	29.3985	0.0851	29.3985	0.29135	29.3985	0.04748
	29.419	0.14441	29.419	0.12608	29.419	0.11189	29.419	-0.01833	29.419	-0.04657	29.419	0.07963
	29.4395	-0.0275	29.4395	-0.08811	29.4395	0.03815	29.4395	-0.05857	29.4395	0.27342	29.4395	0.19075
	29.4599	0.04272	29.4599	0.12931	29.4599	-0.03024	29.4599	-0.15141	29.4599	0.11975	29.4599	0.0598
	29.4804	0.02875	29.4804	0.13099	29.4804	0.27513	29.4804	0.22947	29.4804	0.07663	29.4804	-0.10795
	29.5009	0.00428	29.5009	0.05375	29.5009	-0.22995	29.5009	0.05249	29.5009	0.1809	29.5009	-0.0441
	29.5214	-0.13069	29.5214	0.21865	29.5214	0.06505	29.5214	0.1808	29.5214	-0.07797	29.5214	0.2882
	29.5418	0.05541	29.5418	-0.10062	29.5418	0.03382	29.5418	0.03546	29.5418	-0.14734	29.5418	0.11527
	29.5623	0.05205	29.5623	-0.11459	29.5623	-0.21313	29.5623	0.23226	29.5623	0.08317	29.5623	0.12658
	29.5828	0.16978	29.5828	0.01293	29.5828	-0.0355	29.5828	0.17647	29.5828	-0.04945	29.5828	0.02214
	29.6032	-0.02826	29.6032	-0.10689	29.6032	0.02116	29.6032	0.38386	29.6032	0.02848	29.6032	0.13877
	29.6237	0.15266	29.6237	0.01017	29.6237	-0.11158	29.6237	0.10181	29.6237	0.21169	29.6237	0.15018
	29.6442	-0.08217	29.6442	0.14832	29.6442	0.26628	29.6442	0.38296	29.6442	0.02124	29.6442	0.01425
	29.6646	-0.09067	29.6646	0.17598	29.6646	0.13897	29.6646	0.01677	29.6646	-0.0113	29.6646	0.05203
	29.6851	-0.0202	29.6851	0.31421	29.6851	-0.01985	29.6851	0.32956	29.6851	0.02988	29.6851	0.12669
	29.7056	-0.10761	29.7056	0.1051	29.7056	-0.09964	29.7056	0.000273131	29.7056	0.0816	29.7056	0.00664
	29.726	0.00925	29.726	-0.0145	29.726	0.14696	29.726	-0.1395	29.726	0.07545	29.726	-0.10285
	29.7465	0.02086	29.7465	0.33962	29.7465	-0.0432	29.7465	0.22075	29.7465	-0.13068	29.7465	0.13506
	29.767	0.13775	29.767	0.08325	29.767	-0.01749	29.767	0.10736	29.767	0.08427	29.767	0.06247
	29.7874	0.19152	29.7874	0.09534	29.7874	-0.11275	29.7874	-0.15863	29.7874	-0.02708	29.7874	-0.19429
	29.8079	0.06635	29.8079	0.21799	29.8079	0.19733	29.8079	0.33857	29.8079	0.16686	29.8079	-0.04577
	29.8284	0.17806	29.8284	0.22489	29.8284	0.2338	29.8284	0.05159	29.8284	-0.01287	29.8284	-0.04984
	29.8488	0.22136	29.8488	0.11077	29.8488	0.22825	29.8488	0.0857	29.8488	-0.02941	29.8488	0.08296
	29.8693	0.18574	29.8693	0.08616	29.8693	0.51751	29.8693	0.03563	29.8693	-0.0933	29.8693	0.04737
	29.8898	0.1133	29.8898	-0.06999	29.8898	0.33317	29.8898	0.21191	29.8898	-0.02033	29.8898	0.36971
	29.9103	0.31983	29.9103	-0.07873	29.9103	0.25417	29.9103	0.11454	29.9103	0.11056	29.9103	0.28155
	29.9307	0.20007	29.9307	0.21782	29.9307	0.5963	29.9307	0.22772	29.9307	0.3099	29.9307	0.14079
	29.9512	0.33296	29.9512	0.10388	29.9512	0.54904	29.9512	0.262	29.9512	0.13031	29.9512	0.58427
	29.9717	0.42903	29.9717	0.0163	29.9717	0.46502	29.9717	0.35946	29.9717	0.44548	29.9717	0.5541
	29.9921	0.2146	29.9921	-0.02914	29.9921	0.83896	29.9921	0.56222	29.9921	0.75014	29.9921	1.09238
	30.0126	0.2423	30.0126	-0.03771	30.0126	0.81826	30.0126	0.75975	30.0126	1.21799	30.0126	1.30964
	30.0331	0.57528	30.0331	0.10113	30.0331	0.81868	30.0331	0.64153	30.0331	1.20164	30.0331	1.21641
	30.0535	0.48724	30.0535	0.05054	30.0535	1.13497	30.0535	0.81281	30.0535	1.00111	30.0535	1.43373
	30.074	0.64132	30.074	-0.06318	30.074	1.73029	30.074	0.88939	30.074	1.19007	30.074	1.8353
	30.0945	0.65858	30.0945	0.05472	30.0945	2.17832	30.0945	1.31337	30.0945	1.18959	30.0945	1.32636
	30.1149	0.80744	30.1149	-0.21156	30.1149	1.63169	30.1149	1.45843	30.1149	1.07333	30.1149	1.01746
	30.1354	0.73528	30.1354	-0.00412	30.1354	1.15356	30.1354	1.60353	30.1354	0.8992	30.1354	0.82965
	30.1559	0.62103	30.1559	0.03494	30.1559	1.24919	30.1559	1.63814	30.1559	0.59352	30.1559	0.44186
	30.1763	1.06996	30.1763	-0.24175	30.1763	1.17649	30.1763	1.23594	30.1763	0.42996	30.1763	0.5699
	30.1968	1.10313	30.1968	0.30264	30.1968	0.79333	30.1968	1.17061	30.1968	0.51906	30.1968	0.2927
	30.2173	1.69421	30.2173	0.23655	30.2173	0.79447	30.2173	0.65794	30.2173	0.32923	30.2173	0.09448
	30.2377	2.20111	30.2377	0.33364	30.2377	0.30621	30.2377	0.59795	30.2377	0.08153	30.2377	0.16472
	30.2582	1.66592	30.2582	0.40446	30.2582	0.47592	30.2582	0.15903	30.2582	0.10228	30.2582	0.04024
	30.2787	1.85181	30.2787	0.55953	30.2787	0.33519	30.2787	-0.03248	30.2787	0.03883	30.2787	0.23159
	30.2992	2.22193	30.2992	0.97253	30.2992	0.18401	30.2992	-0.02922	30.2992	0.09646	30.2992	-0.27703
	30.3196	1.80261	30.3196	1.59082	30.3196	0.34343	30.3196	0.00565	30.3196	0.00148	30.3196	0.32491
	30.3401	1.06225	30.3401	1.64074	30.3401	0.25031	30.3401	-0.03839	30.3401	0.13284	30.3401	0.16372
	30.3606	1.04823	30.3606	0.96437	30.3606	0.25726	30.3606	0.26497	30.3606	0.28527	30.3606	0.23414
	30.381	0.89213	30.381	1.58277	30.381	0.29061	30.381	0.18941	30.381	0.43246	30.381	0.17828
	30.4015	0.78342	30.4015	1.79595	30.4015	0.37666	30.4015	0.18231	30.4015	0.22704	30.4015	0.73823
	30.422	0.7221	30.422	1.28285	30.422	0.39964	30.422	0.21735	30.422	0.47954	30.422	0.62454
	30.4424	0.44501	30.4424	1.33295	30.4424	0.40165	30.4424	0.39979	30.4424	0.50575	30.4424	0.70561
	30.4629	0.41005	30.4629	1.11466	30.4629	0.60373	30.4629	0.60331	30.4629	0.80566	30.4629	0.96566
	30.4834	0.39617	30.4834	1.22798	30.4834	0.45327	30.4834	0.24898	30.4834	0.84244	30.4834	0.5889
	30.5038	0.24021	30.5038	0.85187	30.5038	0.68709	30.5038	0.33678	30.5038	0.57398	30.5038	0.81743
	30.5243	0.51058	30.5243	1.04421	30.5243	0.44204	30.5243	0.37724	30.5243	0.60553	30.5243	0.5881
	30.5448	0.69677	30.5448	0.89975	30.5448	0.61287	30.5448	0.42827	30.5448	0.62132	30.5448	0.47459
	30.5652	0.47771	30.5652	1.21848	30.5652	0.47324	30.5652	0.14775	30.5652	0.15819	30.5652	0.48743
	30.5857	0.49552	30.5857	0.8583	30.5857	0.44422	30.5857	0.08832	30.5857	0.05824	30.5857	0.26345
	30.6062	0.25546	30.6062	1.02448	30.6062	0.52054	30.6062	-0.02372	30.6062	0.26357	30.6062	0.41319
	30.6267	0.5049	30.6267	1.1749	30.6267	0.56011	30.6267	-0.13045	30.6267	0.10576	30.6267	0.03665
	30.6471	0.35435	30.6471	0.43062	30.6471	0.51553	30.6471	0.126	30.6471	-0.0257	30.6471	0.06014
	30.6676	0.25647	30.6676	0.48638	30.6676	0.38157	30.6676	0.24565	30.6676	0.02706	30.6676	0.17313
	30.6881	0.29018	30.6881	0.64217	30.6881	0.62137	30.6881	0.26007	30.6881	-0.0412	30.6881	-0.09279
	30.7085	0.20287	30.7085	0.10853	30.7085	0.47703	30.7085	0.1482	30.7085	0.05898	30.7085	0.00973
	30.729	0.53663	30.729	0.55386	30.729	0.63804	30.729	0.06794	30.729	-0.00924	30.729	-0.12455
	30.7495	0.65988	30.7495	0.24135	30.7495	0.72018	30.7495	0.10878	30.7495	-0.15112	30.7495	-0.00953
	30.7699	0.84106	30.7699	0.14465	30.7699	0.48661	30.7699	0.07596	30.7699	0.02807	30.7699	0.18447
	30.7904	1.14331	30.7904	0.25326	30.7904	0.73207	30.7904	0.27475	30.7904	-0.14535	30.7904	0.25745
	30.8109	1.28768	30.8109	0.15664	30.8109	0.3776	30.8109	0.342	30.8109	0.04442	30.8109	0.11993
	30.8313	1.38472	30.8313	0.25479	30.8313	0.26006	30.8313	0.14086	30.8313	0.09736	30.8313	-0.03861
	30.8518	1.70282	30.8518	0.37403	30.8518	0.50575	30.8518	0.5608	30.8518	0.14506	30.8518	0.1292
	30.8723	1.61569	30.8723	0.04068	30.8723	0.45679	30.8723	0.6492	30.8723	0.09279	30.8723	0.37599
	30.8927	1.34963	30.8927	0.20736	30.8927	0.35527	30.8927	0.59026	30.8927	0.07738	30.8927	0.18596
	30.9132	1.27834	30.9132	0.03197	30.9132	0.28542	30.9132	0.57347	30.9132	-0.01696	30.9132	0.48544
	30.9337	0.76496	30.9337	0.07241	30.9337	0.34195	30.9337	0.47775	30.9337	0.15715	30.9337	0.21654
	30.9541	1.08318	30.9541	0.05499	30.9541	0.64067	30.9541	0.64523	30.9541	-0.04766	30.9541	0.36871
	30.9746	1.11721	30.9746	0.01656	30.9746	0.15526	30.9746	0.80748	30.9746	0.2528	30.9746	0.36302
	30.9951	1.03022	30.9951	0.09395	30.9951	0.19625	30.9951	0.68556	30.9951	0.05856	30.9951	0.18894
	31.0156	1.14851	31.0156	0.26085	31.0156	0.44784	31.0156	0.70577	31.0156	0.11696	31.0156	0.38858
	31.036	1.41419	31.036	0.212	31.036	0.53109	31.036	0.96811	31.036	0.43329	31.036	0.59351
	31.0565	1.30095	31.0565	0.14213	31.0565	0.67231	31.0565	0.7305	31.0565	0.08648	31.0565	0.03531
	31.077	1.59825	31.077	0.20388	31.077	1.07677	31.077	1.11923	31.077	0.15548	31.077	0.35609
	31.0974	1.04295	31.0974	0.58671	31.0974	1.57604	31.0974	1.63957	31.0974	0.25082	31.0974	0.42954
	31.1179	1.00346	31.1179	0.72748	31.1179	1.46487	31.1179	1.85468	31.1179	0.26197	31.1179	0.18196
	31.1384	1.03241	31.1384	0.54723	31.1384	2.28009	31.1384	1.48036	31.1384	0.24156	31.1384	0.11336
	31.1588	1.13507	31.1588	0.66175	31.1588	3.51645	31.1588	1.47448	31.1588	0.07907	31.1588	0.18164
	31.1793	0.88513	31.1793	0.53421	31.1793	5.00551	31.1793	1.51075	31.1793	0.00608	31.1793	0.31836
	31.1998	0.6931	31.1998	0.42249	31.1998	8.39992	31.1998	1.23126	31.1998	0.35416	31.1998	0.01302
	31.2202	0.6274	31.2202	0.14238	31.2202	9.89967	31.2202	1.04128	31.2202	-0.09248	31.2202	0.08665
	31.2407	0.55121	31.2407	0.36231	31.2407	6.37319	31.2407	0.68817	31.2407	0.30828	31.2407	0.06557
	31.2612	0.31188	31.2612	0.36123	31.2612	4.45204	31.2612	0.60878	31.2612	0.06695	31.2612	0.12348
	31.2816	0.30941	31.2816	0.26545	31.2816	5.44677	31.2816	0.38205	31.2816	0.0467	31.2816	-0.02385
	31.3021	0.44908	31.3021	0.56443	31.3021	4.64683	31.3021	0.42904	31.3021	0.10016	31.3021	0.10254
	31.3226	0.30982	31.3226	0.87398	31.3226	2.87329	31.3226	0.19712	31.3226	-0.07794	31.3226	0.05527
	31.343	0.11794	31.343	0.77305	31.343	1.4472	31.343	0.18628	31.343	0.24398	31.343	0.03962
	31.3635	0.13136	31.3635	0.56162	31.3635	0.84751	31.3635	0.20706	31.3635	-0.0025	31.3635	0.17662
	31.384	0.19217	31.384	0.50812	31.384	0.67421	31.384	0.19102	31.384	0.18789	31.384	0.09787
	31.4045	0.14247	31.4045	0.61255	31.4045	0.90099	31.4045	0.40134	31.4045	0.22566	31.4045	0.11915
	31.4249	0.29806	31.4249	0.70123	31.4249	0.64363	31.4249	0.62221	31.4249	0.09504	31.4249	0.25625
	31.4454	0.12736	31.4454	0.78995	31.4454	0.55478	31.4454	0.53786	31.4454	0.04339	31.4454	0.33023
	31.4659	0.15668	31.4659	0.66291	31.4659	0.57127	31.4659	0.76932	31.4659	0.24965	31.4659	0.16739
	31.4863	-0.00872	31.4863	0.47275	31.4863	0.35626	31.4863	0.47977	31.4863	0.2191	31.4863	0.37827
	31.5068	0.01012	31.5068	0.98263	31.5068	0.30448	31.5068	0.40078	31.5068	0.2412	31.5068	0.21023
	31.5273	-0.12891	31.5273	0.73465	31.5273	0.10016	31.5273	0.57445	31.5273	0.24227	31.5273	0.17906
	31.5477	-0.00669	31.5477	0.82355	31.5477	0.26433	31.5477	0.26921	31.5477	0.2223	31.5477	0.34266
	31.5682	0.07345	31.5682	1.11775	31.5682	0.19701	31.5682	0.39558	31.5682	0.20236	31.5682	0.07472
	31.5887	0.21151	31.5887	1.23303	31.5887	0.21924	31.5887	0.27461	31.5887	0.3456	31.5887	0.22786
	31.6091	0.07064	31.6091	0.99046	31.6091	0.19944	31.6091	0.22737	31.6091	0.03623	31.6091	0.2284
	31.6296	-0.13336	31.6296	0.68477	31.6296	0.17445	31.6296	0.13805	31.6296	0.05847	31.6296	0.17633
	31.6501	0.01003	31.6501	0.57911	31.6501	-0.02413	31.6501	0.18034	31.6501	0.1544	31.6501	0.19799
	31.6705	-0.0676	31.6705	0.60507	31.6705	0.04052	31.6705	-0.07734	31.6705	0.31879	31.6705	0.19862
	31.691	-0.0189	31.691	0.61001	31.691	0.04735	31.691	0.08608	31.691	0.13582	31.691	-0.05335
	31.7115	0.08771	31.7115	0.17288	31.7115	0.07531	31.7115	0.10741	31.7115	0.03183	31.7115	0.16313
	31.732	0.26277	31.732	0.12527	31.732	-0.0019	31.732	-0.06069	31.732	-0.01425	31.732	0.09544
	31.7524	0.26417	31.7524	0.00926	31.7524	-0.03168	31.7524	0.21861	31.7524	0.05022	31.7524	0.07514
	31.7729	0.29191	31.7729	-0.1067	31.7729	0.33863	31.7729	0.39268	31.7729	-0.03792	31.7729	0.08645
	31.7934	0.62494	31.7934	-0.05639	31.7934	0.0827	31.7934	0.18784	31.7934	0.00554	31.7934	0.07148
	31.8138	0.6843	31.8138	0.18343	31.8138	0.0637	31.8138	0.31987	31.8138	0.1964	31.8138	0.09338
	31.8343	0.43842	31.8343	-0.04513	31.8343	-0.23418	31.8343	-0.000694746	31.8343	0.04517	31.8343	0.15216
	31.8548	0.33467	31.8548	-0.13156	31.8548	-0.06717	31.8548	0.07351	31.8548	-0.05867	31.8548	0.06886
	31.8752	0.26252	31.8752	0.07679	31.8752	0.14202	31.8752	-0.11015	31.8752	0.01119	31.8752	0.19612
	31.8957	0.4904	31.8957	0.2536	31.8957	-0.04871	31.8957	-0.08136	31.8957	0.11793	31.8957	0.0392
	31.9162	0.34461	31.9162	0.06202	31.9162	0.10801	31.9162	-0.0578	31.9162	0.20363	31.9162	0.11915
	31.9366	0.18306	31.9366	-0.00846	31.9366	0.25954	31.9366	0.01317	31.9366	-0.08433	31.9366	-0.03245
	31.9571	0.08995	31.9571	-0.16839	31.9571	0.09537	31.9571	0.11574	31.9571	0.10141	31.9571	-0.18927
	31.9776	0.18108	31.9776	0.01192	31.9776	0.19443	31.9776	-0.10796	31.9776	-0.03914	31.9776	0.07498
	31.998	0.03538	31.998	-0.08668	31.998	0.24094	31.998	0.10521	31.998	-0.1165	31.998	-0.0502
	32.0185	0.06866	32.0185	0.0937	32.0185	0.277	32.0185	-0.00264	32.0185	-0.30742	32.0185	0.05096
	32.039	-0.09804	32.039	0.02148	32.039	0.23419	32.039	0.04743	32.039	0.24905	32.039	0.02583
	32.0594	0.12475	32.0594	-0.04017	32.0594	0.03357	32.0594	0.02912	32.0594	0.00554	32.0594	-0.15189
	32.0799	0.02652	32.0799	0.07716	32.0799	0.0646	32.0799	0.05295	32.0799	-0.02741	32.0799	0.14936
	32.1004	0.00725	32.1004	0.05769	32.1004	0.23256	32.1004	-0.08108	32.1004	0.02386	32.1004	0.08749
	32.1208	0.13538	32.1208	-0.13543	32.1208	0.29533	32.1208	-0.06772	32.1208	0.15937	32.1208	0.26249
	32.1413	0.053	32.1413	0.15569	32.1413	0.19503	32.1413	0.34569	32.1413	0.12122	32.1413	0.01647
	32.1618	0.1338	32.1618	0.04159	32.1618	0.22638	32.1618	0.04859	32.1618	-0.07481	32.1618	0.32311
	32.1823	-0.04326	32.1823	0.14332	32.1823	0.39465	32.1823	0.27259	32.1823	0.17656	32.1823	0.35083
	32.2027	0.1639	32.2027	-0.02335	32.2027	0.24195	32.2027	0.06503	32.2027	0.0911	32.2027	0.4628
	32.2232	0.08688	32.2232	0.11003	32.2232	0.13144	32.2232	0.12067	32.2232	0.22672	32.2232	0.53269
	32.2437	0.10988	32.2437	0.03818	32.2437	0.34205	32.2437	-0.02892	32.2437	0.50973	32.2437	0.53419
	32.2641	0.12764	32.2641	0.05584	32.2641	0.28433	32.2641	0.111	32.2641	0.2875	32.2641	0.56731
	32.2846	0.40858	32.2846	0.02617	32.2846	0.32668	32.2846	0.46147	32.2846	0.39687	32.2846	0.50045
	32.3051	0.32639	32.3051	-0.04031	32.3051	0.24279	32.3051	0.36988	32.3051	0.36942	32.3051	0.41784
	32.3255	0.49158	32.3255	-0.18044	32.3255	0.24846	32.3255	0.352	32.3255	0.18936	32.3255	0.1721
	32.346	0.50417	32.346	0.17421	32.346	0.25948	32.346	0.69205	32.346	0.33038	32.346	0.18428
	32.3665	0.70099	32.3665	0.10257	32.3665	0.23899	32.3665	0.5795	32.3665	0.26089	32.3665	0.32807
	32.3869	0.69784	32.3869	-0.08481	32.3869	0.24489	32.3869	0.55119	32.3869	-0.01384	32.3869	0.41927
	32.4074	0.52102	32.4074	0.05942	32.4074	0.2193	32.4074	0.53345	32.4074	0.22198	32.4074	0.0947
	32.4279	0.52317	32.4279	0.11421	32.4279	0.06747	32.4279	0.68415	32.4279	0.45256	32.4279	0.19649
	32.4483	0.57798	32.4483	0.1743	32.4483	0.45256	32.4483	1.09805	32.4483	0.09369	32.4483	0.10883
	32.4688	0.45387	32.4688	0.18706	32.4688	0.45352	32.4688	0.98567	32.4688	0.14536	32.4688	0.22646
	32.4893	0.25609	32.4893	0.07354	32.4893	0.5072	32.4893	1.06279	32.4893	0.42338	32.4893	0.32834
	32.5097	0.31623	32.5097	0.20216	32.5097	0.83463	32.5097	0.83469	32.5097	0.43826	32.5097	0.40919
	32.5302	0.46586	32.5302	0.22029	32.5302	0.71477	32.5302	0.95924	32.5302	0.43737	32.5302	0.33218
	32.5507	0.25236	32.5507	0.23846	32.5507	0.71605	32.5507	0.75226	32.5507	0.77861	32.5507	0.76047
	32.5712	0.33362	32.5712	0.24087	32.5712	0.69635	32.5712	0.72425	32.5712	0.72513	32.5712	0.83089
	32.5916	0.47807	32.5916	0.46438	32.5916	0.99779	32.5916	0.8068	32.5916	1.00325	32.5916	1.14871
	32.6121	0.39621	32.6121	0.63002	32.6121	0.93088	32.6121	0.75781	32.6121	0.98666	32.6121	0.79814
	32.6326	0.35123	32.6326	0.58518	32.6326	0.93774	32.6326	0.74043	32.6326	0.84904	32.6326	1.22129
	32.653	0.44837	32.653	0.34563	32.653	0.92362	32.653	0.71782	32.653	0.93776	32.653	0.89183
	32.6735	0.45606	32.6735	0.65349	32.6735	1.02537	32.6735	0.98471	32.6735	0.88966	32.6735	0.59925
	32.694	0.29535	32.694	0.55086	32.694	0.86405	32.694	0.60427	32.694	0.59948	32.694	0.8646
	32.7144	0.2873	32.7144	0.66932	32.7144	0.29227	32.7144	0.52387	32.7144	0.46721	32.7144	0.52471
	32.7349	0.26348	32.7349	0.67729	32.7349	0.42058	32.7349	0.51192	32.7349	0.35075	32.7349	0.56906
	32.7554	0.19758	32.7554	0.45371	32.7554	0.46475	32.7554	0.31579	32.7554	0.13958	32.7554	0.40819
	32.7758	0.21065	32.7758	0.55123	32.7758	0.21953	32.7758	0.39864	32.7758	0.30738	32.7758	0.39997
	32.7963	0.11847	32.7963	0.35404	32.7963	0.34281	32.7963	0.19731	32.7963	0.21204	32.7963	0.22337
	32.8168	0.07369	32.8168	0.56742	32.8168	0.3188	32.8168	0.08023	32.8168	0.02199	32.8168	0.07837
	32.8372	0.08157	32.8372	0.47031	32.8372	0.22119	32.8372	-0.05787	32.8372	0.07933	32.8372	0.15972
	32.8577	0.13157	32.8577	0.35218	32.8577	0.06575	32.8577	0.10932	32.8577	0.16827	32.8577	0.20953
	32.8782	0.00264	32.8782	0.43935	32.8782	0.06303	32.8782	0.08181	32.8782	-0.05329	32.8782	0.14357
	32.8987	0.11585	32.8987	0.12129	32.8987	0.07092	32.8987	0.10697	32.8987	-0.11168	32.8987	0.12502
	32.9191	0.22381	32.9191	0.17169	32.9191	0.21046	32.9191	-0.19416	32.9191	-0.11214	32.9191	-0.03035
	32.9396	0.28443	32.9396	0.2695	32.9396	-0.03412	32.9396	0.04685	32.9396	0.02885	32.9396	0.07221
	32.9601	0.2135	32.9601	0.01997	32.9601	0.05821	32.9601	-0.02263	32.9601	-0.13014	32.9601	0.01691
	32.9805	0.27943	32.9805	0.34943	32.9805	0.20325	32.9805	-0.01839	32.9805	0.12142	32.9805	0.10901
	33.001	0.32959	33.001	0.27892	33.001	0.14311	33.001	0.11219	33.001	0.173	33.001	-0.10939
	33.0215	0.22714	33.0215	0.36108	33.0215	0.00411	33.0215	0.06386	33.0215	-0.28065	33.0215	-0.18764
	33.0419	0.35103	33.0419	0.08012	33.0419	0.29149	33.0419	0.06294	33.0419	0.02361	33.0419	0.37098
	33.0624	0.29073	33.0624	0.10446	33.0624	0.15791	33.0624	0.34625	33.0624	0.0542	33.0624	0.02438
	33.0829	-0.00638	33.0829	0.10778	33.0829	0.15071	33.0829	0.10328	33.0829	0.000611346	33.0829	0.19359
	33.1033	0.10179	33.1033	0.10588	33.1033	0.10676	33.1033	0.2814	33.1033	0.07862	33.1033	0.12599
	33.1238	0.05735	33.1238	0.00927	33.1238	0.34183	33.1238	0.3964	33.1238	0.22507	33.1238	0.35316
	33.1443	0.03925	33.1443	0.06007	33.1443	0.17172	33.1443	0.34301	33.1443	0.17155	33.1443	0.59089
	33.1647	0.12644	33.1647	0.24775	33.1647	-0.02463	33.1647	0.30543	33.1647	-0.01879	33.1647	0.56549
	33.1852	-0.03898	33.1852	0.06178	33.1852	0.42647	33.1852	0.39421	33.1852	0.35931	33.1852	0.60854
	33.2057	-0.05175	33.2057	0.02848	33.2057	0.19344	33.2057	0.63566	33.2057	0.13743	33.2057	0.55163
	33.2261	0.00919	33.2261	0.0268	33.2261	0.15522	33.2261	0.55082	33.2261	0.35241	33.2261	0.50001
	33.2466	0.20173	33.2466	-0.01696	33.2466	0.36445	33.2466	0.4818	33.2466	0.30953	33.2466	0.38526
	33.2671	-0.10045	33.2671	0.14459	33.2671	0.18955	33.2671	0.53913	33.2671	0.08245	33.2671	0.48633
	33.2876	-0.15523	33.2876	0.06406	33.2876	0.14631	33.2876	0.37545	33.2876	0.00803	33.2876	0.60849
	33.308	0.10422	33.308	-0.12695	33.308	0.33999	33.308	0.4539	33.308	0.20205	33.308	0.32541
	33.3285	0.01632	33.3285	-0.04424	33.3285	0.30217	33.3285	0.42712	33.3285	0.20136	33.3285	0.3371
	33.349	-0.11365	33.349	0.17534	33.349	0.08021	33.349	0.17406	33.349	0.05332	33.349	0.05935
	33.3694	0.09323	33.3694	-0.04714	33.3694	0.20045	33.3694	0.09998	33.3694	0.02109	33.3694	-0.071
	33.3899	-0.06828	33.3899	0.09883	33.3899	-0.13714	33.3899	0.35224	33.3899	-0.14795	33.3899	0.06184
	33.4104	0.03865	33.4104	0.15537	33.4104	0.25694	33.4104	0.20981	33.4104	0.04618	33.4104	0.03155
	33.4308	-0.05966	33.4308	0.04352	33.4308	-0.16996	33.4308	0.12004	33.4308	-0.05967	33.4308	0.11182
	33.4513	0.08942	33.4513	-0.01566	33.4513	0.01901	33.4513	0.05662	33.4513	-0.06023	33.4513	0.13949
	33.4718	-0.00358	33.4718	0.10414	33.4718	0.02385	33.4718	0.01954	33.4718	-0.02918	33.4718	0.0514
	33.4922	-0.05445	33.4922	0.08187	33.4922	0.06561	33.4922	0.04566	33.4922	0.04399	33.4922	0.13176
	33.5127	-0.11582	33.5127	0.03333	33.5127	0.02324	33.5127	0.02971	33.5127	-0.10914	33.5127	0.0332
	33.5332	0.1123	33.5332	0.07955	33.5332	0.08621	33.5332	-0.15463	33.5332	-0.06776	33.5332	0.0031
	33.5536	-0.08061	33.5536	-0.07944	33.5536	0.01768	33.5536	0.03474	33.5536	0.10522	33.5536	-0.08487
	33.5741	0.12124	33.5741	-0.00157	33.5741	-0.1034	33.5741	-0.01269	33.5741	-0.05862	33.5741	-0.06227
	33.5946	0.1968	33.5946	-0.11839	33.5946	-0.01744	33.5946	-0.0443	33.5946	-0.02244	33.5946	0.05509
	33.615	0.07238	33.615	0.00274	33.615	-0.06823	33.615	-0.10219	33.615	0.02429	33.615	-0.10121
	33.6355	-0.05728	33.6355	0.07653	33.6355	0.03368	33.6355	0.00907	33.6355	0.02368	33.6355	0.09516
	33.656	0.23414	33.656	-0.02858	33.656	-0.09064	33.656	0.1309	33.656	-0.15586	33.656	0.05472
	33.6765	0.34663	33.6765	0.0716	33.6765	0.05354	33.6765	0.00012201	33.6765	0.08041	33.6765	0.11957
	33.6969	0.27493	33.6969	-0.04923	33.6969	0.01885	33.6969	-0.02536	33.6969	0.20091	33.6969	0.13709
	33.7174	0.16115	33.7174	0.00365	33.7174	-0.11576	33.7174	-0.0508	33.7174	0.17407	33.7174	-0.17695
	33.7379	0.08424	33.7379	0.19868	33.7379	-0.01654	33.7379	0.108	33.7379	0.09462	33.7379	0.08274
	33.7583	0.1284	33.7583	0.07269	33.7583	-0.02252	33.7583	0.09315	33.7583	0.03625	33.7583	0.10034
	33.7788	0.01995	33.7788	0.07306	33.7788	0.06106	33.7788	0.18885	33.7788	-0.05369	33.7788	0.07062
	33.7993	0.1589	33.7993	0.04188	33.7993	0.13946	33.7993	0.19512	33.7993	-0.03834	33.7993	0.14092
	33.8197	-0.13898	33.8197	0.016	33.8197	0.06531	33.8197	0.06984	33.8197	0.19809	33.8197	0.04283
	33.8402	0.02107	33.8402	0.227	33.8402	0.31228	33.8402	0.07091	33.8402	0.2398	33.8402	0.21319
	33.8607	0.00745	33.8607	0.22225	33.8607	0.03828	33.8607	0.31412	33.8607	0.16575	33.8607	-0.000621411
	33.8811	0.1307	33.8811	0.09648	33.8811	0.20647	33.8811	0.58894	33.8811	0.42856	33.8811	0.36981
	33.9016	0.15396	33.9016	0.04443	33.9016	0.08	33.9016	0.39537	33.9016	0.36507	33.9016	0.45605
	33.9221	0.30357	33.9221	-0.0918	33.9221	0.36414	33.9221	0.20184	33.9221	0.32793	33.9221	0.3897
	33.9425	0.1532	33.9425	-0.07535	33.9425	0.27993	33.9425	0.23992	33.9425	0.32238	33.9425	0.36548
	33.963	0.35023	33.963	0.13586	33.963	0.45896	33.963	0.34119	33.963	0.19581	33.963	0.20972
	33.9835	-0.05799	33.9835	0.03133	33.9835	0.5328	33.9835	0.50038	33.9835	0.29557	33.9835	0.41188
	34.004	0.03381	34.004	0.24788	34.004	0.38568	34.004	0.28067	34.004	0.14799	34.004	0.22986
	34.0244	0.12038	34.0244	0.38552	34.0244	0.22284	34.0244	0.26625	34.0244	0.2899	34.0244	0.32682
	34.0449	0.19644	34.0449	0.47057	34.0449	0.18113	34.0449	0.16239	34.0449	-0.01553	34.0449	0.31855
	34.0654	0.22515	34.0654	0.55039	34.0654	0.41319	34.0654	0.20593	34.0654	0.17906	34.0654	-0.00548
	34.0858	0.26442	34.0858	0.55656	34.0858	0.20848	34.0858	0.23371	34.0858	0.27893	34.0858	0.38631
	34.1063	0.58265	34.1063	0.80488	34.1063	0.30386	34.1063	0.18258	34.1063	-0.04749	34.1063	0.03076
	34.1268	0.39564	34.1268	1.0006	34.1268	0.36247	34.1268	0.33675	34.1268	0.00506	34.1268	0.0963
	34.1472	0.49813	34.1472	1.04898	34.1472	1.12116	34.1472	0.58568	34.1472	-0.10553	34.1472	0.20397
	34.1677	0.67433	34.1677	0.91846	34.1677	0.9694	34.1677	0.52939	34.1677	-0.0507	34.1677	-0.00938
	34.1882	0.84529	34.1882	0.6985	34.1882	0.82299	34.1882	0.4626	34.1882	0.08836	34.1882	0.00362
	34.2086	0.93206	34.2086	0.79962	34.2086	1.12402	34.2086	0.3748	34.2086	0.06955	34.2086	-0.1623
	34.2291	0.84517	34.2291	0.69026	34.2291	1.06197	34.2291	0.5186	34.2291	0.00339	34.2291	0.15603
	34.2496	0.61619	34.2496	0.50199	34.2496	1.15264	34.2496	0.24665	34.2496	0.11094	34.2496	0.09543
	34.27	0.66619	34.27	0.45059	34.27	1.07496	34.27	0.55895	34.27	-0.24465	34.27	-0.03355
	34.2905	0.52147	34.2905	0.68344	34.2905	0.94473	34.2905	0.52391	34.2905	0.21031	34.2905	-0.08881
	34.311	0.59783	34.311	0.73739	34.311	0.94089	34.311	0.30995	34.311	0.0653	34.311	-0.01247
	34.3314	0.33211	34.3314	0.75978	34.3314	0.66872	34.3314	0.41708	34.3314	0.13083	34.3314	0.1218
	34.3519	0.29272	34.3519	0.64538	34.3519	0.60714	34.3519	0.53477	34.3519	0.17007	34.3519	0.04557
	34.3724	0.13757	34.3724	1.06258	34.3724	0.55091	34.3724	0.60512	34.3724	0.14617	34.3724	0.13253
	34.3929	0.15086	34.3929	1.22719	34.3929	0.45792	34.3929	0.41235	34.3929	0.24861	34.3929	-0.02258
	34.4133	0.08522	34.4133	1.04974	34.4133	0.12817	34.4133	0.51435	34.4133	0.24055	34.4133	0.13287
	34.4338	0.57751	34.4338	0.79863	34.4338	0.06691	34.4338	0.58481	34.4338	0.000924821	34.4338	0.16203
	34.4543	0.69613	34.4543	0.78441	34.4543	0.09521	34.4543	0.42372	34.4543	0.02975	34.4543	0.07017
	34.4747	1.37267	34.4747	0.74917	34.4747	0.04464	34.4747	0.77318	34.4747	0.2007	34.4747	0.06781
	34.4952	1.42292	34.4952	0.47712	34.4952	0.26783	34.4952	0.35426	34.4952	0.11378	34.4952	0.37075
	34.5157	2.19424	34.5157	0.32616	34.5157	0.11742	34.5157	0.62485	34.5157	-0.00997	34.5157	0.12635
	34.5361	2.70243	34.5361	0.28576	34.5361	0.1513	34.5361	0.76389	34.5361	0.14	34.5361	0.27672
	34.5566	2.39485	34.5566	0.3454	34.5566	0.31157	34.5566	0.4977	34.5566	0.26367	34.5566	0.26923
	34.5771	2.07151	34.5771	0.16297	34.5771	0.08245	34.5771	0.57365	34.5771	0.45052	34.5771	0.18808
	34.5975	1.72713	34.5975	0.26479	34.5975	0.000774815	34.5975	0.48121	34.5975	0.31634	34.5975	0.37012
	34.618	1.60909	34.618	0.15085	34.618	0.05602	34.618	0.38881	34.618	0.40324	34.618	0.41535
	34.6385	1.30161	34.6385	0.26327	34.6385	0.20608	34.6385	0.15959	34.6385	0.36384	34.6385	0.1764
	34.6589	1.06783	34.6589	0.00204	34.6589	0.19307	34.6589	0.2041	34.6589	0.02973	34.6589	0.25854
	34.6794	0.9446	34.6794	0.16716	34.6794	0.08539	34.6794	0.36442	34.6794	-0.02015	34.6794	0.33544
	34.6999	0.52139	34.6999	0.65863	34.6999	0.03043	34.6999	-0.07522	34.6999	0.1563	34.6999	-0.01394
	34.7204	0.36136	34.7204	1.00277	34.7204	-0.15077	34.7204	0.18518	34.7204	0.34331	34.7204	-0.10539
	34.7408	0.47504	34.7408	2.05748	34.7408	0.00495	34.7408	0.1456	34.7408	0.14613	34.7408	-0.04579
	34.7613	0.7519	34.7613	3.71222	34.7613	-0.11293	34.7613	0.10606	34.7613	0.10686	34.7613	0.29806
	34.7818	1.17089	34.7818	2.90384	34.7818	0.24821	34.7818	0.12445	34.7818	0.06236	34.7818	0.12088
	34.8022	2.00569	34.8022	2.12181	34.8022	0.17259	34.8022	0.3376	34.8022	0.25472	34.8022	-0.08258
	34.8227	4.09314	34.8227	1.80297	34.8227	-0.06084	34.8227	0.12974	34.8227	0.22605	34.8227	0.18767
	34.8432	4.99641	34.8432	1.83154	34.8432	0.21633	34.8432	0.28507	34.8432	0.20266	34.8432	0.20533
	34.8636	2.91549	34.8636	1.6812	34.8636	0.162	34.8636	0.24043	34.8636	0.28982	34.8636	0.1967
	34.8841	1.95565	34.8841	1.18353	34.8841	0.47091	34.8841	0.35372	34.8841	0.56122	34.8841	0.28284
	34.9046	2.21688	34.9046	0.69641	34.9046	0.70621	34.9046	0.33546	34.9046	0.54842	34.9046	0.56901
	34.925	2.75181	34.925	0.53039	34.925	0.6837	34.925	0.26987	34.925	0.51986	34.925	0.5131
	34.9455	1.7552	34.9455	0.26967	34.9455	0.82442	34.9455	0.51484	34.9455	0.50185	34.9455	0.40986
	34.966	0.81649	34.966	0.11951	34.966	0.57575	34.966	0.50721	34.966	0.67333	34.966	0.42244
	34.9864	0.45676	34.9864	0.09044	34.9864	1.03768	34.9864	0.46277	34.9864	0.52905	34.9864	0.54031
	35.0069	0.40232	35.0069	0.12983	35.0069	0.77338	35.0069	0.63942	35.0069	0.64795	35.0069	0.53716
	35.0274	0.1479	35.0274	0.2482	35.0274	1.35653	35.0274	0.50557	35.0274	0.48792	35.0274	0.22352
	35.0478	0.31981	35.0478	0.06134	35.0478	0.92922	35.0478	0.51386	35.0478	0.49107	35.0478	0.28885
	35.0683	0.12333	35.0683	-0.06232	35.0683	0.70727	35.0683	0.53272	35.0683	0.25214	35.0683	0.3279
	35.0888	0.21109	35.0888	0.02984	35.0888	0.4696	35.0888	0.49897	35.0888	0.22902	35.0888	0.13014
	35.1093	0.19886	35.1093	0.09572	35.1093	0.53201	35.1093	0.5021	35.1093	0.2954	35.1093	0.12714
	35.1297	0.04455	35.1297	0.06691	35.1297	0.51555	35.1297	0.43684	35.1297	-0.06452	35.1297	-0.08108
	35.1502	-0.05184	35.1502	0.13287	35.1502	0.43075	35.1502	0.42424	35.1502	-0.05599	35.1502	-0.07349
	35.1707	-0.0061	35.1707	0.04096	35.1707	0.18287	35.1707	0.32221	35.1707	0.25255	35.1707	0.08151
	35.1911	-0.09192	35.1911	-0.13511	35.1911	0.17717	35.1911	0.31494	35.1911	0.26639	35.1911	-0.00557
	35.2116	-0.05918	35.2116	0.18885	35.2116	0.03471	35.2116	0.23929	35.2116	0.37498	35.2116	0.06527
	35.2321	0.03673	35.2321	-0.01347	35.2321	-0.00767	35.2321	0.24262	35.2321	0.15728	35.2321	-0.01122
	35.2525	-0.03575	35.2525	-0.09996	35.2525	-0.16049	35.2525	0.18808	35.2525	0.15539	35.2525	-0.0561
	35.273	-0.00295	35.273	0.01729	35.273	0.01309	35.273	-0.03484	35.273	0.143	35.273	0.24116
	35.2935	-0.03328	35.2935	0.04511	35.2935	-0.01852	35.2935	0.20017	35.2935	0.05168	35.2935	0.03318
	35.3139	-0.000429868	35.3139	0.04139	35.3139	0.06048	35.3139	0.15626	35.3139	0.12354	35.3139	-0.01161
	35.3344	-0.03598	35.3344	-0.03071	35.3344	0.1764	35.3344	0.19133	35.3344	0.19016	35.3344	0.27521
	35.3549	-0.10835	35.3549	0.06564	35.3549	0.11345	35.3549	0.18433	35.3549	0.23049	35.3549	0.18838
	35.3753	0.27194	35.3753	0.10939	35.3753	-0.081	35.3753	0.1721	35.3753	0.44452	35.3753	-0.01421
	35.3958	0.11014	35.3958	-0.14155	35.3958	0.19831	35.3958	0.31254	35.3958	0.3691	35.3958	0.27797
	35.4163	0.06942	35.4163	0.04965	35.4163	0.18297	35.4163	0.22143	35.4163	0.33055	35.4163	0.21755
	35.4367	0.08135	35.4367	-0.05912	35.4367	0.01507	35.4367	0.21983	35.4367	0.26044	35.4367	0.21505
	35.4572	0.22489	35.4572	-0.00469	35.4572	0.14199	35.4572	0.00247	35.4572	0.23772	35.4572	0.03891
	35.4777	0.33687	35.4777	0.02872	35.4777	-0.00469	35.4777	0.000929508	35.4777	0.04134	35.4777	0.03647
	35.4982	0.4015	35.4982	0.02532	35.4982	0.13818	35.4982	0.25732	35.4982	0.23445	35.4982	0.0867
	35.5186	0.15037	35.5186	-0.06751	35.5186	0.06534	35.5186	0.09269	35.5186	0.22233	35.5186	-0.03672
	35.5391	0.24663	35.5391	-0.15504	35.5391	-0.01795	35.5391	0.08599	35.5391	0.2997	35.5391	-0.09696
	35.5596	0.18501	35.5596	0.14694	35.5596	0.05673	35.5596	0.12143	35.5596	0.21393	35.5596	0.12705
	35.58	0.31816	35.58	-0.01947	35.58	0.06307	35.58	-0.10099	35.58	0.03345	35.58	0.21424
	35.6005	0.16185	35.6005	-0.01742	35.6005	-0.09366	35.6005	0.20293	35.6005	-0.02596	35.6005	0.03305
	35.621	0.21083	35.621	-0.06797	35.621	0.03389	35.621	-0.06153	35.621	-0.06955	35.621	-0.03759
	35.6414	0.07036	35.6414	0.01837	35.6414	-0.03321	35.6414	0.22141	35.6414	-0.11312	35.6414	-0.07661
	35.6619	0.19307	35.6619	-0.01632	35.6619	-0.01076	35.6619	-0.18509	35.6619	0.07165	35.6619	0.08965
	35.6824	0.06318	35.6824	0.00693	35.6824	0.05913	35.6824	0.12949	35.6824	-0.01198	35.6824	0.16648
	35.7028	0.14383	35.7028	-0.01715	35.7028	0.15016	35.7028	0.02832	35.7028	0.20441	35.7028	-0.07772
	35.7233	0.05608	35.7233	-0.11488	35.7233	0.02548	35.7233	0.04297	35.7233	0.0682	35.7233	0.02022
	35.7438	0.1052	35.7438	0.19795	35.7438	-0.07281	35.7438	0.22607	35.7438	0.12148	35.7438	-0.05023
	35.7642	0.19118	35.7642	0.00028896	35.7642	-0.18154	35.7642	0.10921	35.7642	0.18531	35.7642	0.11619
	35.7847	0.25614	35.7847	-0.02365	35.7847	0.06945	35.7847	0.0187	35.7847	-0.00874	35.7847	-0.01209
	35.8052	0.2369	35.8052	0.04719	35.8052	0.07841	35.8052	0.13348	35.8052	0.06566	35.8052	0.12282
	35.8256	0.02295	35.8256	-0.003	35.8256	0.0085	35.8256	-0.1517	35.8256	-0.09149	35.8256	0.02618
	35.8461	0.11429	35.8461	-0.10577	35.8461	0.11763	35.8461	-0.04738	35.8461	0.1619	35.8461	0.05062
	35.8666	0.23723	35.8666	0.15464	35.8666	-0.03107	35.8666	0.07277	35.8666	0.10479	35.8666	0.03825
	35.8871	0.02335	35.8871	0.0151	35.8871	0.1519	35.8871	0.07716	35.8871	0.11085	35.8871	-0.09514
	35.9075	0.02002	35.9075	-0.06125	35.9075	-0.01243	35.9075	0.20264	35.9075	0.16431	35.9075	0.06097
	35.928	0.1325	35.928	-0.09547	35.928	-0.02404	35.928	0.12288	35.928	0.06516	35.928	0.05396
	35.9485	0.01342	35.9485	-0.062	35.9485	-0.04611	35.9485	0.28	35.9485	0.12393	35.9485	0.23645
	35.9689	-0.04247	35.9689	0.13992	35.9689	0.03718	35.9689	-0.01547	35.9689	0.10377	35.9689	0.09266
	35.9894	0.14903	35.9894	0.14715	35.9894	0.14685	35.9894	0.08382	35.9894	0.21521	35.9894	0.25416
	36.0099	-0.03314	36.0099	-0.08244	36.0099	-0.06445	36.0099	0.13051	36.0099	0.06878	36.0099	0.02096
	36.0303	0.10051	36.0303	-0.0383	36.0303	0.01907	36.0303	0.00356	36.0303	0.30658	36.0303	-0.02274
	36.0508	0.0605	36.0508	0.12166	36.0508	-0.10786	36.0508	0.10295	36.0508	-0.02401	36.0508	0.15464
	36.0713	0.03104	36.0713	0.04482	36.0713	-0.01445	36.0713	0.10764	36.0713	0.04541	36.0713	-0.01005
	36.0917	0.17002	36.0917	-0.01094	36.0917	0.12641	36.0917	0.02815	36.0917	-0.01146	36.0917	0.05688
	36.1122	0.01955	36.1122	-0.02455	36.1122	0.11997	36.1122	-0.09341	36.1122	0.15801	36.1122	0.0133
	36.1327	0.25857	36.1327	0.05661	36.1327	0.10836	36.1327	-0.04745	36.1327	0.12224	36.1327	0.03818
	36.1531	-0.01817	36.1531	0.00623	36.1531	-0.10318	36.1531	0.04066	36.1531	-0.01351	36.1531	0.00519
	36.1736	0.18932	36.1736	-0.02832	36.1736	0.00641	36.1736	0.24984	36.1736	0.1034	36.1736	0.25645
	36.1941	0.07579	36.1941	0.03716	36.1941	0.21609	36.1941	0.1117	36.1941	-0.02704	36.1941	-0.03963
	36.2145	0.02543	36.2145	0.02899	36.2145	0.01531	36.2145	0.08937	36.2145	0.07412	36.2145	0.04326
	36.235	0.23825	36.235	-0.06862	36.235	0.17778	36.235	0.38287	36.235	0.05425	36.235	-0.03697
	36.2555	0.07742	36.2555	0.01276	36.2555	0.08769	36.2555	0.32377	36.2555	0.16598	36.2555	-0.08032
	36.276	0.04818	36.276	-0.05845	36.276	0.35557	36.276	0.4805	36.276	0.01984	36.276	-0.12891
	36.2964	0.20844	36.2964	-0.04542	36.2964	0.12354	36.2964	0.32146	36.2964	-0.18944	36.2964	0.08001
	36.3169	0.21609	36.3169	0.03606	36.3169	0.11263	36.3169	0.46773	36.3169	-0.01692	36.3169	0.07843
	36.3374	0.28693	36.3374	-0.0561	36.3374	0.14391	36.3374	0.27718	36.3374	0.07668	36.3374	0.18215
	36.3578	0.13147	36.3578	0.16231	36.3578	0.09106	36.3578	0.3393	36.3578	0.10713	36.3578	0.19642
	36.3783	0.17077	36.3783	0.0018	36.3783	0.20671	36.3783	0.47514	36.3783	0.14288	36.3783	0.05283
	36.3988	0.46272	36.3988	0.08343	36.3988	0.13296	36.3988	0.51101	36.3988	0.08391	36.3988	0.20928
	36.4192	0.5547	36.4192	0.07036	36.4192	0.08035	36.4192	0.17322	36.4192	0.29338	36.4192	0.09207
	36.4397	0.52038	36.4397	0.06786	36.4397	0.08044	36.4397	0.2039	36.4397	0.19235	36.4397	0.19068
	36.4602	0.42819	36.4602	0.0075	36.4602	0.00694	36.4602	0.1346	36.4602	0.15976	36.4602	0.24195
	36.4806	0.64129	36.4806	0.00506	36.4806	0.19666	36.4806	0.14955	36.4806	0.43246	36.4806	0.08273
	36.5011	0.39652	36.5011	-0.13417	36.5011	0.15489	36.5011	0.04875	36.5011	0.15781	36.5011	0.05512
	36.5216	0.27808	36.5216	0.000211865	36.5216	0.08689	36.5216	0.23745	36.5216	0.10424	36.5216	0.15385
	36.542	0.38072	36.542	0.11884	36.542	0.10317	36.542	0.29986	36.542	0.277	36.542	0.13683
	36.5625	0.04128	36.5625	-0.00459	36.5625	-0.02258	36.5625	-0.01663	36.5625	0.26558	36.5625	0.17247
	36.583	0.33344	36.583	-0.0701	36.583	-0.09561	36.583	0.19848	36.583	0.03839	36.583	-0.01292
	36.6035	0.22036	36.6035	0.00654	36.6035	0.01882	36.6035	0.00837	36.6035	-0.04142	36.6035	0.48594
	36.6239	0.0652	36.6239	-0.09047	36.6239	-0.04035	36.6239	0.06566	36.6239	0.03144	36.6239	0.25852
	36.6444	0.06269	36.6444	-0.01377	36.6444	0.09003	36.6444	0.20193	36.6444	0.26221	36.6444	0.08376
	36.6649	0.00231	36.6649	-0.09491	36.6649	0.05733	36.6649	0.13296	36.6649	0.193	36.6649	0.41429
	36.6853	-0.0791	36.6853	0.13976	36.6853	-0.0016	36.6853	0.13772	36.6853	0.00802	36.6853	0.2238
	36.7058	-0.1447	36.7058	0.13763	36.7058	0.00796	36.7058	0.28461	36.7058	0.21781	36.7058	0.2386
	36.7263	0.08245	36.7263	0.04606	36.7263	0.14392	36.7263	0.26838	36.7263	0.32235	36.7263	0.0587
	36.7467	0.04119	36.7467	0.06506	36.7467	0.09049	36.7467	0.15745	36.7467	0.14797	36.7467	-0.05801
	36.7672	0.22102	36.7672	-0.0738	36.7672	0.10029	36.7672	0.19392	36.7672	0.34203	36.7672	0.11478
	36.7877	0.02718	36.7877	0.22421	36.7877	-0.02667	36.7877	0.21989	36.7877	0.20454	36.7877	0.16655
	36.8081	0.01757	36.8081	-0.15142	36.8081	0.05172	36.8081	0.15642	36.8081	0.31443	36.8081	0.27625
	36.8286	0.15009	36.8286	0.14667	36.8286	0.10912	36.8286	0.26141	36.8286	0.28751	36.8286	0.18071
	36.8491	0.09843	36.8491	0.09216	36.8491	0.06135	36.8491	0.2138	36.8491	0.43955	36.8491	0.14836
	36.8695	-0.03216	36.8695	0.19032	36.8695	0.02944	36.8695	0.2557	36.8695	0.11793	36.8695	0.42131
	36.89	0.02675	36.89	0.08852	36.89	-0.00238	36.89	0.21342	36.89	0.12792	36.89	0.06798
	36.9105	0.00147	36.9105	-0.03956	36.9105	0.18692	36.9105	0.32906	36.9105	0.28003	36.9105	0.2673
	36.9309	-0.04485	36.9309	-0.0255	36.9309	0.00788	36.9309	0.17106	36.9309	0.32164	36.9309	0.14034
	36.9514	-0.04903	36.9514	-0.07983	36.9514	0.08682	36.9514	-0.05007	36.9514	0.12116	36.9514	0.21868
	36.9719	-0.01635	36.9719	-0.03938	36.9719	-0.03417	36.9719	0.13936	36.9719	0.04176	36.9719	0.27599
	36.9924	0.20583	36.9924	0.00637	36.9924	0.14493	36.9924	0.26567	36.9924	0.17817	36.9924	0.23334
	37.0128	0.14909	37.0128	0.00478	37.0128	0.06094	37.0128	0.2078	37.0128	0.1304	37.0128	0.22756
	37.0333	0.11868	37.0333	-0.03361	37.0333	0.07704	37.0333	0.20259	37.0333	0.11948	37.0333	0.21128
	37.0538	-0.03276	37.0538	0.08593	37.0538	-0.00679	37.0538	0.16057	37.0538	-0.13878	37.0538	0.01609
	37.0742	-0.18943	37.0742	-0.00501	37.0742	-0.02738	37.0742	-0.0393	37.0742	0.07667	37.0742	0.1525
	37.0947	0.03641	37.0947	-0.03277	37.0947	-0.04789	37.0947	0.05559	37.0947	-0.12365	37.0947	-0.04263
	37.1152	0.13069	37.1152	-0.12891	37.1152	-0.03674	37.1152	0.17683	37.1152	-0.07165	37.1152	0.0728
	37.1356	-0.02763	37.1356	0.03355	37.1356	0.10081	37.1356	0.16653	37.1356	-0.00383	37.1356	-0.05911
	37.1561	-0.00699	37.1561	0.13289	37.1561	-0.02999	37.1561	0.0931	37.1561	0.03769	37.1561	0.07216
	37.1766	0.04526	37.1766	0.01647	37.1766	-0.09229	37.1766	0.13023	37.1766	0.03712	37.1766	0.04558
	37.197	0.01332	37.197	0.01062	37.197	0.19812	37.197	0.00424	37.197	-0.06868	37.197	0.03481
	37.2175	0.00245	37.2175	-0.08467	37.2175	0.1623	37.2175	0.1467	37.2175	-0.06394	37.2175	0.10303
	37.238	0.12845	37.238	-0.06413	37.238	-0.24187	37.238	-0.10554	37.238	0.18294	37.238	0.07654
	37.2584	0.14921	37.2584	-0.05409	37.2584	0.05404	37.2584	0.05277	37.2584	0.04036	37.2584	0.10797
	37.2789	0.24368	37.2789	0.02968	37.2789	-0.21838	37.2789	0.1006	37.2789	0.23464	37.2789	-0.02372
	37.2994	0.31712	37.2994	-0.00757	37.2994	-0.04895	37.2994	0.15898	37.2994	0.03948	37.2994	0.00251
	37.3198	0.18005	37.3198	0.05522	37.3198	0.05741	37.3198	0.05424	37.3198	0.24959	37.3198	0.11298
	37.3403	0.1588	37.3403	0.14435	37.3403	0.05858	37.3403	0.04427	37.3403	0.21763	37.3403	0.06559
	37.3608	0.38494	37.3608	0.25458	37.3608	0.21247	37.3608	0.13433	37.3608	0.13306	37.3608	0.17087
	37.3813	0.3111	37.3813	0.29116	37.3813	0.16643	37.3813	0.19284	37.3813	-0.00939	37.3813	0.09722
	37.4017	0.32675	37.4017	0.31199	37.4017	0.22048	37.4017	-0.12229	37.4017	0.21134	37.4017	0.26046
	37.4222	0.47401	37.4222	0.43811	37.4222	0.000913472	37.4222	0.10471	37.4222	0.04263	37.4222	0.2553
	37.4427	0.14761	37.4427	0.25901	37.4427	0.01827	37.4427	0.23701	37.4427	0.16341	37.4427	0.15543
	37.4631	0.21596	37.4631	0.21153	37.4631	0.02518	37.4631	0.12198	37.4631	0.14736	37.4631	0.05033
	37.4836	0.11066	37.4836	0.31145	37.4836	0.10586	37.4836	0.0754	37.4836	0.14187	37.4836	0.17685
	37.5041	0.07906	37.5041	0.09561	37.5041	0.27083	37.5041	0.18674	37.5041	0.11009	37.5041	0.07707
	37.5245	0.10012	37.5245	-0.05703	37.5245	0.11482	37.5245	0.11391	37.5245	0.03622	37.5245	0.07207
	37.545	0.10015	37.545	0.14827	37.545	0.17994	37.545	-0.0431	37.545	0.215	37.545	0.09868
	37.5655	-0.03665	37.5655	0.14833	37.5655	0.07672	37.5655	-0.05797	37.5655	0.01486	37.5655	0.03584
	37.5859	0.04237	37.5859	-0.05683	37.5859	0.03148	37.5859	-0.09386	37.5859	0.23053	37.5859	0.17303
	37.6064	0.07931	37.6064	0.10646	37.6064	0.18631	37.6064	0.05326	37.6064	0.10412	37.6064	0.205
	37.6269	0.06364	37.6269	0.10664	37.6269	0.00965	37.6269	0.10042	37.6269	0.17773	37.6269	-0.0788
	37.6473	0.11641	37.6473	-0.04578	37.6473	0.15938	37.6473	0.11602	37.6473	0.00926	37.6473	0.20586
	37.6678	0.33763	37.6678	-0.0508	37.6678	-0.00134	37.6678	0.13692	37.6678	0.24081	37.6678	0.08528
	37.6883	0.15887	37.6883	-0.10841	37.6883	0.25381	37.6883	0.17891	37.6883	0.10922	37.6883	0.04895
	37.7087	0.2275	37.7087	0.08138	37.7087	0.20378	37.7087	0.08409	37.7087	0.07239	37.7087	0.14949
	37.7292	0.15405	37.7292	-0.113	37.7292	-0.04091	37.7292	0.23667	37.7292	0.16717	37.7292	0.20795
	37.7497	0.27009	37.7497	-0.02314	37.7497	-0.09605	37.7497	0.19981	37.7497	-0.05383	37.7497	0.07171
	37.7702	0.15458	37.7702	0.22466	37.7702	0.21205	37.7702	0.19457	37.7702	0.17257	37.7702	0.28813
	37.7906	-0.00827	37.7906	-0.02224	37.7906	-0.06925	37.7906	0.44199	37.7906	0.29373	37.7906	-0.04805
	37.8111	0.23415	37.8111	-0.07964	37.8111	0.03901	37.8111	0.15259	37.8111	0.24122	37.8111	0.22107
	37.8316	0.02924	37.8316	0.063	37.8316	0.20524	37.8316	0.30008	37.8316	0.08347	37.8316	0.26916
	37.852	0.0454	37.852	0.12674	37.852	0.14524	37.852	0.1897	37.852	0.16786	37.852	0.09624
	37.8725	-0.00684	37.8725	0.10629	37.8725	0.18531	37.8725	0.41094	37.8725	0.03121	37.8725	-0.00824
	37.893	0.15147	37.893	-0.00359	37.893	0.1202	37.893	0.54273	37.893	0.12616	37.893	0.28732
	37.9134	0.07296	37.9134	0.17604	37.9134	0.40254	37.9134	0.39035	37.9134	0.28429	37.9134	0.13027
	37.9339	0.05237	37.9339	0.1136	37.9339	0.46916	37.9339	0.56431	37.9339	0.26876	37.9339	0.27852
	37.9544	0.20022	37.9544	-0.0488	37.9544	0.70955	37.9544	0.35936	37.9544	0.18483	37.9544	0.2268
	37.9748	0.24283	37.9748	0.00989	37.9748	0.67108	37.9748	0.43866	37.9748	0.17987	37.9748	0.14354
	37.9953	0.27494	37.9953	0.13177	37.9953	0.42215	37.9953	0.16009	37.9953	0.22757	37.9953	0.21819
	38.0158	0.06497	38.0158	0.02737	38.0158	0.62067	38.0158	0.37103	38.0158	0.35949	38.0158	0.24025
	38.0362	0.01817	38.0362	0.16511	38.0362	0.7298	38.0362	0.32938	38.0362	0.24934	38.0362	0.28866
	38.0567	0.13982	38.0567	0.10815	38.0567	0.74427	38.0567	0.19828	38.0567	0.08657	38.0567	0.29499
	38.0772	-0.07008	38.0772	0.10386	38.0772	0.52198	38.0772	0.05669	38.0772	0.12909	38.0772	0.34346
	38.0977	0.24109	38.0977	0.27329	38.0977	0.22608	38.0977	0.13618	38.0977	0.019	38.0977	0.0709
	38.1181	0.10491	38.1181	0.26381	38.1181	0.36711	38.1181	0.19466	38.1181	0.23525	38.1181	0.22996
	38.1386	0.28455	38.1386	0.22279	38.1386	0.30295	38.1386	0.03738	38.1386	0.2831	38.1386	0.3101
	38.1591	0.19053	38.1591	0.44496	38.1591	0.35465	38.1591	0.10644	38.1591	0.30992	38.1591	0.21659
	38.1795	0.15442	38.1795	0.38296	38.1795	0.15381	38.1795	0.08607	38.1795	0.32624	38.1795	0.13889
	38.2	0.4657	38.2	0.47888	38.2	0.29515	38.2	-0.08164	38.2	0.13731	38.2	-0.03877
	38.2205	0.68754	38.2205	0.53801	38.2205	0.2892	38.2205	-0.01247	38.2205	0.16946	38.2205	0.10992
	38.2409	0.45676	38.2409	0.28664	38.2409	0.14649	38.2409	0.04621	38.2409	0.13321	38.2409	0.02179
	38.2614	0.6418	38.2614	0.28268	38.2614	0.16175	38.2614	0.14176	38.2614	0.10225	38.2614	0.14422
	38.2819	0.50581	38.2819	0.2577	38.2819	-0.0387	38.2819	-0.21529	38.2819	0.11868	38.2819	0.17195
	38.3023	0.36984	38.3023	0.33275	38.3023	0.12409	38.3023	-0.06705	38.3023	0.05091	38.3023	-0.10556
	38.3228	0.28652	38.3228	0.42364	38.3228	0.08696	38.3228	0.09176	38.3228	0.00949	38.3228	0.07486
	38.3433	0.48744	38.3433	0.28298	38.3433	0.08675	38.3433	0.14534	38.3433	-0.03191	38.3433	0.10794
	38.3637	0.3147	38.3637	0.05288	38.3637	0.14451	38.3637	-0.0221	38.3637	-0.01013	38.3637	0.0779
	38.3842	0.26829	38.3842	-0.1035	38.3842	0.24972	38.3842	0.27365	38.3842	-0.02517	38.3842	0.000517974
	38.4047	0.30612	38.4047	0.17174	38.4047	0.19712	38.4047	-0.05689	38.4047	0.0177	38.4047	0.26527
	38.4251	0.12818	38.4251	0.11017	38.4251	0.02354	38.4251	0.12314	38.4251	0.00271	38.4251	-0.30152
	38.4456	-0.02342	38.4456	0.09601	38.4456	-0.1447	38.4456	0.1453	38.4456	0.10352	38.4456	-0.09986
	38.4661	0.17237	38.4661	0.00294	38.4661	-0.02322	38.4661	-0.0325	38.4661	-0.02196	38.4661	0.01586
	38.4866	0.11029	38.4866	-0.05852	38.4866	-0.02797	38.4866	0.01078	38.4866	-4.55785e-05	38.4866	-0.03154
	38.507	0.01139	38.507	0.01164	38.507	0.06209	38.507	-0.03537	38.507	-0.00443	38.507	0.1474
	38.5275	0.11252	38.5275	0.06078	38.5275	0.06276	38.5275	-0.07097	38.5275	0.02806	38.5275	0.14743
	38.548	0.14524	38.548	0.02575	38.548	0.15298	38.548	-0.05917	38.548	-0.20786	38.548	0.08433
	38.5684	0.25168	38.5684	0.01706	38.5684	0.06959	38.5684	-0.1368	38.5684	-0.02291	38.5684	0.016
	38.5889	0.09497	38.5889	0.01368	38.5889	0.24944	38.5889	0.06406	38.5889	0.141	38.5889	0.07401
	38.6094	0.2804	38.6094	0.0156	38.6094	0.22937	38.6094	0.05442	38.6094	0.1681	38.6094	0.03206
	38.6298	0.47111	38.6298	0.10703	38.6298	0.06201	38.6298	0.0764	38.6298	0.13733	38.6298	0.09014
	38.6503	0.56184	38.6503	0.10902	38.6503	0.16842	38.6503	-0.10685	38.6503	0.2171	38.6503	0.09035
	38.6708	0.39997	38.6708	0.07947	38.6708	0.35385	38.6708	0.14151	38.6708	0.15479	38.6708	0.12744
	38.6912	0.39075	38.6912	0.21311	38.6912	0.29199	38.6912	0.07412	38.6912	0.37671	38.6912	0.16456
	38.7117	0.21839	38.7117	0.19942	38.7117	0.49337	38.7117	-0.00377	38.7117	0.35129	38.7117	0.12802
	38.7322	0.46711	38.7322	0.31208	38.7322	0.32114	38.7322	0.16048	38.7322	0.41536	38.7322	0.24415
	38.7526	0.23691	38.7526	0.4932	38.7526	0.47531	38.7526	0.20371	38.7526	0.4163	38.7526	0.34978
	38.7731	0.17515	38.7731	0.60067	38.7731	0.31903	38.7731	0.08908	38.7731	0.36989	38.7731	0.2765
	38.7936	0.21868	38.7936	0.46608	38.7936	0.39441	38.7936	0.17975	38.7936	0.39192	38.7936	-0.05991
	38.814	0.23065	38.814	0.48941	38.814	0.22777	38.814	0.1915	38.814	0.39819	38.814	0.30897
	38.8345	0.44264	38.8345	0.5812	38.8345	0.3612	38.8345	0.2296	38.8345	0.34659	38.8345	0.08315
	38.855	0.50729	38.855	0.53092	38.855	0.05787	38.855	0.06773	38.855	0.26869	38.855	0.26262
	38.8755	0.71932	38.8755	0.49647	38.8755	0.14409	38.8755	0.15327	38.8755	0.14344	38.8755	0.06318
	38.8959	0.27875	38.8959	0.39363	38.8959	-0.04855	38.8959	-0.06643	38.8959	0.03401	38.8959	0.30587
	38.9164	0.10136	38.9164	0.38031	38.9164	0.11151	38.9164	-0.0124	38.9164	0.15091	38.9164	0.22228
	38.9368	0.17663	38.9368	0.48807	38.9368	0.29797	38.9368	-0.02151	38.9368	0.30468	38.9368	0.12293
	38.9573	0.29928	38.9573	0.2064	38.9573	0.19504	38.9573	0.10627	38.9573	0.16373	38.9573	0.10256
	38.9778	0.36407	38.9778	0.19318	38.9778	0.23955	38.9778	0.11302	38.9778	0.0386	38.9778	-0.0441
	38.9983	0.22361	38.9983	0.01684	38.9983	0.03151	38.9983	0.31455	38.9983	0.07138	38.9983	-0.02757
	39.0187	0.10423	39.0187	0.22475	39.0187	0.06566	39.0187	0.174	39.0187	0.10945	39.0187	-0.011
	39.0392	0.06382	39.0392	0.00638	39.0392	0.11567	39.0392	0.11243	39.0392	0.10544	39.0392	-0.04178
	39.0597	-0.05552	39.0597	-0.06459	39.0597	0.08155	39.0597	0.10353	39.0597	0.03828	39.0597	0.05906
	39.0801	-0.08535	39.0801	0.15921	39.0801	0.1212	39.0801	0.01571	39.0801	-0.01832	39.0801	0.12308
	39.1006	0.01417	39.1006	0.15148	39.1006	0.01882	39.1006	0.03319	39.1006	0.083	39.1006	0.1503
	39.1211	0.02424	39.1211	-0.04043	39.1211	0.19546	39.1211	-0.03877	39.1211	0.2317	39.1211	-0.07509
	39.1415	0.11328	39.1415	0.02033	39.1415	-0.00676	39.1415	-0.12649	39.1415	0.03306	39.1415	-0.03728
	39.162	0.25497	39.162	0.3548	39.162	0.06478	39.162	0.16478	39.162	0.04497	39.162	0.09529
	39.1825	0.34932	39.1825	-0.02647	39.1825	0.03114	39.1825	0.07713	39.1825	0.06216	39.1825	0.13315
	39.2029	0.36475	39.2029	0.05545	39.2029	-0.034	39.2029	0.0474	39.2029	0.10569	39.2029	-0.08158
	39.2234	0.26967	39.2234	0.27951	39.2234	-0.08854	39.2234	-0.27176	39.2234	0.17556	39.2234	0.14055
	39.2439	0.62725	39.2439	0.07729	39.2439	-0.01151	39.2439	0.10385	39.2439	-0.02297	39.2439	-0.02149
	39.2644	0.62169	39.2644	0.18037	39.2644	-0.03966	39.2644	-0.15736	39.2644	-0.03726	39.2644	-0.12034
	39.2848	1.07931	39.2848	0.04138	39.2848	0.14805	39.2848	0.15516	39.2848	0.28004	39.2848	0.09663
	39.3053	1.47906	39.3053	0.27611	39.3053	-0.10099	39.3053	0.09929	39.3053	-0.13421	39.3053	0.15047
	39.3258	1.02094	39.3258	0.18983	39.3258	-0.12365	39.3258	-0.08287	39.3258	0.00419	39.3258	-0.04303
	39.3462	0.426	39.3462	0.11411	39.3462	0.10277	39.3462	-0.01236	39.3462	-0.02581	39.3462	0.06351
	39.3667	0.44687	39.3667	0.21737	39.3667	-0.20232	39.3667	0.09503	39.3667	0.12843	39.3667	-0.10888
	39.3872	0.47302	39.3872	0.20488	39.3872	0.04531	39.3872	0.0235	39.3872	0.08795	39.3872	-0.05491
	39.4076	0.73078	39.4076	0.20821	39.4076	0.04038	39.4076	0.17305	39.4076	-0.01567	39.4076	0.09382
	39.4281	0.63067	39.4281	0.08001	39.4281	0.01448	39.4281	0.04896	39.4281	-0.05084	39.4281	-0.04162
	39.4486	0.36216	39.4486	0.09394	39.4486	0.04656	39.4486	-0.10668	39.4486	0.04559	39.4486	0.10717
	39.469	0.13051	39.469	0.08686	39.469	0.05766	39.469	0.07455	39.469	-0.02111	39.469	-0.05453
	39.4895	0.01994	39.4895	-0.0044	39.4895	0.17936	39.4895	0.01372	39.4895	-0.09832	39.4895	-0.000405628
	39.51	0.06203	39.51	0.06228	39.51	-0.0357	39.51	0.01607	39.51	0.00219	39.51	-0.03046
	39.5304	0.03571	39.5304	-0.0868	39.5304	0.04933	39.5304	-0.10259	39.5304	0.1343	39.5304	-0.1026
	39.5509	-0.04321	39.5509	-0.06308	39.5509	0.01864	39.5509	-0.01544	39.5509	-0.07567	39.5509	0.03449
	39.5714	0.08841	39.5714	0.00805	39.5714	0.18803	39.5714	0.14016	39.5714	0.07754	39.5714	0.1453
	39.5919	0.03059	39.5919	0.04237	39.5919	-0.03724	39.5919	0.00633	39.5919	-0.000807032	39.5919	0.01403
	39.6123	0.02015	39.6123	0.03988	39.6123	-0.01506	39.6123	-0.08011	39.6123	0.11561	39.6123	0.21963
	39.6328	-0.03236	39.6328	-0.08362	39.6328	0.09667	39.6328	0.09665	39.6328	0.00572	39.6328	-0.04316
	39.6532	0.02041	39.6532	0.13502	39.6532	0.17164	39.6532	0.12607	39.6532	0.02744	39.6532	0.25198
	39.6737	-0.0689	39.6737	-0.21472	39.6737	0.1309	39.6737	0.16079	39.6737	-0.09818	39.6737	0.12084
	39.6942	0.12075	39.6942	0.10926	39.6942	0.10603	39.6942	0.17975	39.6942	-0.0345	39.6942	0.13183
	39.7147	0.01043	39.7147	0.13327	39.7147	0.15493	39.7147	0.23559	39.7147	0.19237	39.7147	-0.10978
	39.7351	0.13172	39.7351	0.16258	39.7351	0.18284	39.7351	0.24409	39.7351	0.07716	39.7351	0.14337
	39.7556	0.05828	39.7556	0.07614	39.7556	0.04242	39.7556	0.13157	39.7556	0.34617	39.7556	0.20709
	39.7761	0.12698	39.7761	-0.01553	39.7761	0.06523	39.7761	0.32435	39.7761	0.16784	39.7761	0.24978
	39.7965	0.44833	39.7965	0.20863	39.7965	0.01971	39.7965	0.05927	39.7965	0.21059	39.7965	0.17672
	39.817	0.38549	39.817	0.21178	39.817	0.02162	39.817	0.19948	39.817	0.20073	39.817	0.33
	39.8375	0.55952	39.8375	-0.04294	39.8375	0.1552	39.8375	0.10815	39.8375	0.40141	39.8375	0.17279
	39.8579	0.42831	39.8579	0.09185	39.8579	-0.01114	39.8579	0.07475	39.8579	0.36001	39.8579	0.09982
	39.8784	0.34975	39.8784	0.22142	39.8784	0.14365	39.8784	0.12559	39.8784	0.50285	39.8784	0.12161
	39.8989	0.32385	39.8989	0.32471	39.8989	-0.01728	39.8989	0.14488	39.8989	0.32465	39.8989	0.25397
	39.9193	0.46113	39.9193	0.25435	39.9193	0.05872	39.9193	0.23263	39.9193	0.16753	39.9193	0.1232
	39.9398	0.20895	39.9398	0.06297	39.9398	0.21375	39.9398	0.20988	39.9398	0.27885	39.9398	0.1293
	39.9603	0.09364	39.9603	0.03479	39.9603	-0.12588	39.9603	0.11875	39.9603	0.16915	39.9603	0.10385
	39.9808	-0.03743	39.9808	0.16454	39.9808	-0.04438	39.9808	0.42765	39.9808	0.1963	39.9808	0.19949
	40.0012	0.08941	40.0012	0.06274	40.0012	0.06878	40.0012	0.27343	40.0012	0.17085	40.0012	0.16358
	40.0217	0.03733	40.0217	0.22414	40.0217	0.04517	40.0217	0.14555	40.0217	0.13489	40.0217	0.15401
	40.0421	-0.08315	40.0421	0.12242	40.0421	0.09533	40.0421	0.08087	40.0421	0.18317	40.0421	0.12343
	40.0626	0.01218	40.0626	0.13653	40.0626	0.27714	40.0626	0.06885	40.0626	0.24199	40.0626	0.21392
	40.0831	-0.03457	40.0831	-0.14933	40.0831	0.41167	40.0831	0.3516	40.0831	0.45873	40.0831	0.30445
	40.1036	-0.0234	40.1036	0.09642	40.1036	0.03049	40.1036	0.34491	40.1036	0.29655	40.1036	0.34238
	40.124	0.04568	40.124	-0.11042	40.124	0.36517	40.124	0.2172	40.124	0.36597	40.124	0.26455
	40.1445	0.09374	40.1445	0.02489	40.1445	0.25257	40.1445	0.40005	40.1445	0.54067	40.1445	0.36044
	40.165	-0.06345	40.165	0.06549	40.165	0.25583	40.165	0.34609	40.165	0.28382	40.165	0.44583
	40.1854	0.05307	40.1854	0.00613	40.1854	0.31181	40.1854	0.38164	40.1854	0.5533	40.1854	0.22599
	40.2059	0.16435	40.2059	-0.00583	40.2059	0.45208	40.2059	0.16985	40.2059	0.2386	40.2059	0.46933
	40.2264	0.30197	40.2264	0.0033	40.2264	0.12926	40.2264	0.36862	40.2264	0.18181	40.2264	0.36534
	40.2468	0.06593	40.2468	0.00194	40.2468	0.28021	40.2468	0.46217	40.2468	0.46189	40.2468	-0.06493
	40.2673	-0.06482	40.2673	-0.06254	40.2673	0.22071	40.2673	0.45574	40.2673	0.44199	40.2673	0.15219
	40.2878	-0.08503	40.2878	0.08355	40.2878	0.00866	40.2878	0.62303	40.2878	0.32737	40.2878	0.15882
	40.3082	0.01346	40.3082	-0.06507	40.3082	0.12827	40.3082	0.55352	40.3082	0.09172	40.3082	0.12338
	40.3287	-0.08803	40.3287	-0.12418	40.3287	0.32164	40.3287	0.88404	40.3287	0.11399	40.3287	-0.00677
	40.3492	0.04734	40.3492	0.11675	40.3492	0.30983	40.3492	0.7988	40.3492	0.05208	40.3492	0.19995
	40.3697	0.02484	40.3697	0.31561	40.3697	0.22441	40.3697	0.62938	40.3697	0.19018	40.3697	0.25934
	40.3901	0.03395	40.3901	0.17766	40.3901	0.38118	40.3901	0.62315	40.3901	0.22831	40.3901	0.16086
	40.4106	0.29044	40.4106	0.04502	40.4106	0.2854	40.4106	0.69591	40.4106	0.09804	40.4106	0.15715
	40.431	0.69959	40.431	0.01767	40.431	0.47916	40.431	0.93186	40.431	0.02042	40.431	0.12715
	40.4515	1.29824	40.4515	0.2851	40.4515	0.52038	40.4515	0.63626	40.4515	0.05335	40.4515	-0.16597
	40.472	0.76006	40.472	0.4473	40.472	0.48272	40.472	0.96701	40.472	0.19157	40.472	0.01989
	40.4925	0.47981	40.4925	0.26217	40.4925	0.59778	40.4925	0.91358	40.4925	-0.01756	40.4925	0.08999
	40.5129	0.34168	40.5129	0.11917	40.5129	0.6866	40.5129	0.77071	40.5129	0.10491	40.5129	0.00222
	40.5334	0.54568	40.5334	-0.1501	40.5334	0.72287	40.5334	0.70682	40.5334	-0.05155	40.5334	0.01449
	40.5539	0.62865	40.5539	0.07014	40.5539	0.75395	40.5539	0.70613	40.5539	0.07097	40.5539	-0.10479
	40.5743	0.48007	40.5743	0.1641	40.5743	0.41143	40.5743	0.4002	40.5743	0.11982	40.5743	0.07069
	40.5948	0.15782	40.5948	0.08442	40.5948	0.77426	40.5948	0.49957	40.5948	0.18449	40.5948	-0.17484
	40.6153	0.16717	40.6153	0.13108	40.6153	0.56347	40.6153	0.56213	40.6153	0.04391	40.6153	-0.03614
	40.6357	-0.09713	40.6357	-0.06959	40.6357	0.35803	40.6357	0.21946	40.6357	0.21915	40.6357	0.03418
	40.6562	0.19121	40.6562	0.16136	40.6562	0.41056	40.6562	0.18209	40.6562	0.09441	40.6562	0.07821
	40.6767	-0.06252	40.6767	0.20287	40.6767	0.38423	40.6767	0.31317	40.6767	-0.0461	40.6767	-0.14615
	40.6971	0.0364	40.6971	0.18126	40.6971	0.43692	40.6971	0.16008	40.6971	-0.0129	40.6971	0.00321
	40.7176	0.2564	40.7176	0.29126	40.7176	0.23706	40.7176	0.00175	40.7176	0.18347	40.7176	-0.16319
	40.7381	0.06589	40.7381	0.27499	40.7381	0.12149	40.7381	0.17504	40.7381	0.24303	40.7381	0.09149
	40.7585	0.1333	40.7585	0.15349	40.7585	0.14283	40.7585	-0.08322	40.7585	-0.18686	40.7585	0.03568
	40.779	-0.05716	40.779	0.34255	40.779	0.30637	40.779	0.14276	40.779	0.19379	40.779	-0.09379
	40.7995	0.01029	40.7995	0.31585	40.7995	0.17524	40.7995	0.10036	40.7995	-0.12027	40.7995	-0.09691
	40.8199	-0.08013	40.8199	0.28393	40.8199	-0.09264	40.8199	0.03167	40.8199	-0.04483	40.8199	-0.05922
	40.8404	0.0558	40.8404	0.50468	40.8404	0.03955	40.8404	-0.06856	40.8404	0.00958	40.8404	-0.05835
	40.8609	-0.02931	40.8609	0.62547	40.8609	-0.00713	40.8609	-0.0056	40.8609	0.07979	40.8609	-0.04692
	40.8814	0.01192	40.8814	0.29366	40.8814	0.14101	40.8814	0.06266	40.8814	-0.02892	40.8814	0.10664
	40.9018	0.15317	40.9018	0.20925	40.9018	0.02608	40.9018	-0.22168	40.9018	0.1624	40.9018	0.11287
	40.9223	-0.05292	40.9223	0.2933	40.9223	-0.07826	40.9223	-0.000730637	40.9223	0.07479	40.9223	-0.08614
	40.9428	0.30417	40.9428	0.30897	40.9428	0.05959	40.9428	0.00973	40.9428	0.15562	40.9428	0.03594
	40.9632	-0.00714	40.9632	0.02467	40.9632	-0.113	40.9632	-0.0482	40.9632	0.03121	40.9632	-0.06826
	40.9837	0.11315	40.9837	0.50357	40.9837	-0.02762	40.9837	-0.01135	40.9837	0.13314	40.9837	0.01177
	41.0042	0.22294	41.0042	0.59829	41.0042	0.03678	41.0042	0.10973	41.0042	0.33509	41.0042	0.00237
	41.0246	0.04854	41.0246	0.59832	41.0246	-0.0461	41.0246	0.12559	41.0246	0.1476	41.0246	0.04562
	41.0451	0.33206	41.0451	0.32996	41.0451	-0.06049	41.0451	0.18885	41.0451	0.10749	41.0451	-0.0374
	41.0656	0.13666	41.0656	0.37216	41.0656	0.09889	41.0656	0.20477	41.0656	0.20951	41.0656	0.00591
	41.0861	0.26759	41.0861	0.48808	41.0861	0.27414	41.0861	0.12073	41.0861	-0.03582	41.0861	0.06505
	41.1065	0.08802	41.1065	0.4514	41.1065	0.15473	41.1065	0.18408	41.1065	0.0294	41.1065	0.11896
	41.127	0.09795	41.127	0.47266	41.127	0.36171	41.127	-0.01568	41.127	0.0999	41.127	0.16237
	41.1474	0.26579	41.1474	0.22553	41.1474	0.12667	41.1474	0.22143	41.1474	-0.00325	41.1474	-0.09418
	41.1679	0.23892	41.1679	0.54686	41.1679	0.14434	41.1679	0.31646	41.1679	0.05677	41.1679	0.10192
	41.1884	0.28576	41.1884	0.41033	41.1884	0.10946	41.1884	0.12732	41.1884	0.00629	41.1884	0.09279
	41.2089	0.41683	41.2089	0.49489	41.2089	0.1536	41.2089	0.17506	41.2089	-0.00206	41.2089	0.3258
	41.2293	0.35318	41.2293	0.49528	41.2293	0.28203	41.2293	0.0123	41.2293	0.17382	41.2293	-0.09905
	41.2498	0.54746	41.2498	0.64307	41.2498	0.17896	41.2498	0.07062	41.2498	0.0813	41.2498	-0.08177
	41.2703	0.40491	41.2703	0.533	41.2703	-0.00297	41.2703	-0.11312	41.2703	0.06776	41.2703	-0.06445
	41.2907	0.3466	41.2907	0.59139	41.2907	0.29938	41.2907	-0.06635	41.2907	-0.0984	41.2907	0.14763
	41.3112	0.35673	41.3112	0.52877	41.3112	0.0755	41.3112	0.14888	41.3112	-0.01191	41.3112	-0.035
	41.3317	0.2932	41.3317	0.38723	41.3317	0.24644	41.3317	0.25361	41.3317	-0.02539	41.3317	0.0982
	41.3521	0.33496	41.3521	0.48783	41.3521	0.22798	41.3521	0.03732	41.3521	0.15589	41.3521	-0.05278
	41.3726	0.17674	41.3726	0.3569	41.3726	0.06223	41.3726	-0.05262	41.3726	-0.17334	41.3726	0.01206
	41.3931	0.21854	41.3931	0.48389	41.3931	0.20182	41.3931	0.00485	41.3931	0.03956	41.3931	0.04008
	41.4135	0.26563	41.4135	0.32671	41.4135	0.29938	41.4135	0.08866	41.4135	-0.09488	41.4135	-0.02133
	41.434	0.32326	41.434	0.30114	41.434	-0.00823	41.434	0.19356	41.434	-0.04181	41.434	-0.10903
	41.4545	0.23355	41.4545	0.13877	41.4545	-0.17893	41.4545	0.35639	41.4545	0.03235	41.4545	0.08224
	41.4749	0.31229	41.4749	0.27117	41.4749	0.09782	41.4749	0.20346	41.4749	0.25389	41.4749	-0.11592
	41.4954	0.4121	41.4954	0.25098	41.4954	0.15886	41.4954	0.08214	41.4954	0.01756	41.4954	-0.07195
	41.5159	0.37509	41.5159	0.31503	41.5159	0.13051	41.5159	0.20822	41.5159	0.10757	41.5159	0.04574
	41.5363	0.36969	41.5363	0.23701	41.5363	-0.03987	41.5363	0.01855	41.5363	-0.00766	41.5363	-0.0997
	41.5568	0.54325	41.5568	0.14851	41.5568	0.14246	41.5568	0.04996	41.5568	-0.06498	41.5568	-0.02406
	41.5773	0.71684	41.5773	0.07056	41.5773	0.10382	41.5773	0.22352	41.5773	0.17247	41.5773	-0.04312
	41.5978	0.59045	41.5978	0.2716	41.5978	0.05473	41.5978	0.18131	41.5978	0.13625	41.5978	-0.05689
	41.6182	0.29039	41.6182	0.33584	41.6182	0.21098	41.6182	0.2444	41.6182	-0.121	41.6182	-0.14431
	41.6387	0.23773	41.6387	0.66327	41.6387	-0.04321	41.6387	0.11279	41.6387	0.09019	41.6387	0.07883
	41.6592	0.30615	41.6592	0.75915	41.6592	-0.13417	41.6592	0.09174	41.6592	-0.02491	41.6592	-0.0559
	41.6796	0.26406	41.6796	0.59718	41.6796	0.04242	41.6796	0.14967	41.6796	0.1337	41.6796	0.13046
	41.7001	0.09041	41.7001	0.39314	41.7001	0.11384	41.7001	0.21816	41.7001	0.18707	41.7001	-0.12526
	41.7206	0.18521	41.7206	0.53124	41.7206	-0.0252	41.7206	0.02878	41.7206	0.04572	41.7206	0.0559
	41.741	0.20635	41.741	0.42201	41.741	0.11479	41.741	0.08681	41.741	0.17282	41.741	0.15288
	41.7615	0.22751	41.7615	0.22334	41.7615	0.15486	41.7615	0.03435	41.7615	0.06835	41.7615	-0.01854
	41.782	0.05922	41.782	0.22471	41.782	0.13186	41.782	0.03981	41.782	0.14286	41.782	-0.08992
	41.8024	0.05938	41.8024	0.22085	41.8024	0.09314	41.8024	-0.07048	41.8024	-0.07734	41.8024	0.0282
	41.8229	0.04376	41.8229	0.20123	41.8229	0.11766	41.8229	-0.02811	41.8229	0.11826	41.8229	-0.02206
	41.8434	0.07028	41.8434	0.13429	41.8434	0.15804	41.8434	0.31955	41.8434	-0.06506	41.8434	0.02244
	41.8638	0.37576	41.8638	0.18843	41.8638	0.04588	41.8638	-0.03274	41.8638	0.09375	41.8638	0.02486
	41.8843	0.25495	41.8843	0.02682	41.8843	0.28642	41.8843	0.01499	41.8843	0.3631	41.8843	-0.12005
	41.9048	0.3447	41.9048	-0.12948	41.9048	0.27968	41.9048	0.08907	41.9048	0.08511	41.9048	0.06665
	41.9252	0.14499	41.9252	0.18266	41.9252	0.24144	41.9252	0.0474	41.9252	0.23872	41.9252	0.04812
	41.9457	0.39267	41.9457	0.1159	41.9457	0.10854	41.9457	0.17944	41.9457	-0.14975	41.9457	0.03488
	41.9662	0.22985	41.9662	-0.17188	41.9662	0.01782	41.9662	0.37468	41.9662	-0.06451	41.9662	-0.1678
	41.9867	0.29336	41.9867	0.00354	41.9867	0.09034	41.9867	0.33837	41.9867	-0.04768	41.9867	-0.02308
	42.0071	0.58322	42.0071	-0.10522	42.0071	-0.01601	42.0071	0.56525	42.0071	0.10602	42.0071	0.12167
	42.0276	0.39415	42.0276	-0.00109	42.0276	0.1672	42.0276	1.00269	42.0276	0.05974	42.0276	-0.12829
	42.0481	0.48932	42.0481	0.10834	42.0481	0.01364	42.0481	0.9928	42.0481	-0.14967	42.0481	-0.094
	42.0685	0.38977	42.0685	-0.02956	42.0685	0.20753	42.0685	1.40925	42.0685	0.06199	42.0685	0.06321
	42.089	0.51656	42.089	0.06942	42.089	0.09097	42.089	1.45732	42.089	0.12104	42.089	-0.03744
	42.1095	0.18547	42.1095	0.00527	42.1095	0.29555	42.1095	1.56331	42.1095	0.00643	42.1095	0.11457
	42.1299	0.45968	42.1299	0.09906	42.1299	0.33178	42.1299	1.36934	42.1299	0.06553	42.1299	-0.03865
	42.1504	0.22338	42.1504	0.14551	42.1504	0.44177	42.1504	1.21224	42.1504	0.22991	42.1504	0.07658
	42.1709	0.16605	42.1709	-0.108	42.1709	0.14132	42.1709	1.05518	42.1709	0.17326	42.1709	0.02869
	42.1913	0.27716	42.1913	-0.02989	42.1913	0.09884	42.1913	1.05604	42.1913	0.03243	42.1913	0.29661
	42.2118	0.11461	42.2118	0.04825	42.2118	0.16697	42.2118	0.63062	42.2118	0.21793	42.2118	-0.02491
	42.2323	0.10998	42.2323	0.16854	42.2323	0.29307	42.2323	0.96313	42.2323	0.00872	42.2323	-0.02008
	42.2527	-0.03147	42.2527	0.1836	42.2527	0.32452	42.2527	0.72725	42.2527	-0.00574	42.2527	-0.03101
	42.2732	-0.02552	42.2732	-0.03289	42.2732	0.16657	42.2732	0.37035	42.2732	-0.09386	42.2732	0.11073
	42.2937	0.1436	42.2937	0.13487	42.2937	0.2508	42.2937	0.38717	42.2937	-0.06265	42.2937	0.14197
	42.3141	0.15485	42.3141	-0.12364	42.3141	-0.06489	42.3141	0.14087	42.3141	0.2949	42.3141	0.26271
	42.3346	0.26086	42.3346	-0.13043	42.3346	-0.05418	42.3346	0.06828	42.3346	0.03142	42.3346	-0.02178
	42.3551	0.11426	42.3551	0.20493	42.3551	0.13556	42.3551	0.13783	42.3551	0.01533	42.3551	0.07798
	42.3756	0.00979	42.3756	0.15085	42.3756	0.15695	42.3756	0.05478	42.3756	0.31505	42.3756	0.05671
	42.396	0.05798	42.396	0.13891	42.396	-0.04263	42.396	-0.17034	42.396	0.07268	42.396	-0.07506
	42.4165	0.09039	42.4165	0.23754	42.4165	-0.0474	42.4165	0.25721	42.4165	0.25666	42.4165	0.09847
	42.437	0.29652	42.437	0.08357	42.437	0.1795	42.437	0.09531	42.437	0.2196	42.437	0.09309
	42.4574	0.02898	42.4574	0.19279	42.4574	0.07489	42.4574	0.00187	42.4574	0.22467	42.4574	0.22984
	42.4779	0.06147	42.4779	0.081	42.4779	-0.10332	42.4779	0.01372	42.4779	0.17187	42.4779	0.00346
	42.4984	0.16766	42.4984	-0.02549	42.4984	0.01328	42.4984	0.08351	42.4984	0.08751	42.4984	0.11922
	42.5188	0.06862	42.5188	0.24174	42.5188	0.27734	42.5188	0.05332	42.5188	0.30844	42.5188	0.22975
	42.5393	0.08538	42.5393	0.31427	42.5393	0.06778	42.5393	0.14949	42.5393	0.32413	42.5393	0.27189
	42.5598	0.07059	42.5598	0.36051	42.5598	0.13726	42.5598	-0.03326	42.5598	0.03984	42.5598	0.01932
	42.5802	0.08214	42.5802	0.67522	42.5802	-0.00898	42.5802	0.1156	42.5802	0.12925	42.5802	0.11942
	42.6007	0.03582	42.6007	0.79523	42.6007	-0.03409	42.6007	0.26976	42.6007	0.24501	42.6007	0.05113
	42.6212	-0.14733	42.6212	0.68369	42.6212	-0.03806	42.6212	-0.05499	42.6212	0.03973	42.6212	0.20391
	42.6416	-0.03187	42.6416	0.3564	42.6416	0.06857	42.6416	0.03607	42.6416	0.05553	42.6416	0.07779
	42.6621	0.15203	42.6621	0.60283	42.6621	0.10686	42.6621	-0.02546	42.6621	0.34503	42.6621	-0.08515
	42.6826	-0.01141	42.6826	0.37561	42.6826	-0.02319	42.6826	-0.09222	42.6826	0.15561	42.6826	0.07299
	42.7031	0.0778	42.7031	0.39053	42.7031	0.00473	42.7031	-0.03531	42.7031	0.38726	42.7031	0.02591
	42.7235	0.08283	42.7235	0.40023	42.7235	-0.02516	42.7235	0.09006	42.7235	0.09789	42.7235	0.14201
	42.744	0.03524	42.744	0.14154	42.744	0.05555	42.744	0.07861	42.744	0.14538	42.744	0.30025
	42.7645	0.05084	42.7645	0.23026	42.7645	0.02582	42.7645	-0.01701	42.7645	0.16131	42.7645	0.0901
	42.7849	0.08751	42.7849	0.14007	42.7849	-0.07226	42.7849	0.03477	42.7849	0.23516	42.7849	0.08524
	42.8054	0.11368	42.8054	0.21307	42.8054	-0.09131	42.8054	0.01816	42.8054	0.23534	42.8054	0.08042
	42.8259	0.2504	42.8259	0.044	42.8259	0.01789	42.8259	-0.04578	42.8259	0.21976	42.8259	0.13352
	42.8463	0.15556	42.8463	-0.05135	42.8463	0.07453	42.8463	0.07452	42.8463	0.14631	42.8463	0.25507
	42.8668	0.11338	42.8668	-0.06772	42.8668	-0.01085	42.8668	0.01591	42.8668	0.07288	42.8668	0.26613
	42.8873	0.16069	42.8873	-0.02089	42.8873	-0.10668	42.8873	0.03627	42.8873	0.07841	42.8873	0.06669
	42.9077	0.36066	42.9077	-0.000336717	42.9077	0.06073	42.9077	-0.00122	42.9077	0.12082	42.9077	0.0936
	42.9282	0.43959	42.9282	-0.05343	42.9282	-0.07704	42.9282	0.10869	42.9282	0.16851	42.9282	0.12054
	42.9487	0.64487	42.9487	-0.02229	42.9487	0.10105	42.9487	0.08179	42.9487	0.09516	42.9487	0.02646
	42.9691	0.68175	42.9691	0.23522	42.9691	-0.09446	42.9691	-0.00824	42.9691	-0.02553	42.9691	0.02188
	42.9896	0.61338	42.9896	0.0296	42.9896	-0.08989	42.9896	0.03861	42.9896	0.26433	42.9896	0.27523
	43.0101	0.3661	43.0101	0.02928	43.0101	0.17265	43.0101	0.11181	43.0101	0.17527	43.0101	0.18124
	43.0305	0.58199	43.0305	0.10794	43.0305	-0.14367	43.0305	0.14819	43.0305	0.37044	43.0305	0.07676
	43.051	0.57685	43.051	0.05506	43.051	-0.08097	43.051	0.01093	43.051	0.13405	43.051	0.19862
	43.0715	0.45595	43.0715	0.25485	43.0715	-0.03398	43.0715	-0.0684	43.0715	0.11873	43.0715	0.26262
	43.092	0.19823	43.092	-0.10849	43.092	0.31309	43.092	0.16809	43.092	0.4087	43.092	0.32139
	43.1124	0.14053	43.1124	0.27032	43.1124	0.12866	43.1124	0.07829	43.1124	0.23028	43.1124	0.32229
	43.1329	0.14075	43.1329	0.0018	43.1329	0.08641	43.1329	0.07801	43.1329	0.0624	43.1329	0.13902
	43.1534	-0.0327	43.1534	0.42278	43.1534	0.09687	43.1534	0.01986	43.1534	0.0577	43.1534	0.00841
	43.1738	-0.0377	43.1738	0.25433	43.1738	0.31268	43.1738	0.20911	43.1738	0.30039	43.1738	0.34625
	43.1943	0.12049	43.1943	0.08066	43.1943	0.19699	43.1943	0.31419	43.1943	0.25363	43.1943	-0.05799
	43.2148	0.03658	43.2148	0.14386	43.2148	0.03927	43.2148	0.25614	43.2148	0.21742	43.2148	0.09044
	43.2352	0.13692	43.2352	-0.07712	43.2352	0.18163	43.2352	0.26128	43.2352	0.24439	43.2352	-0.10847
	43.2557	0.12148	43.2557	-0.00332	43.2557	0.0767	43.2557	0.22435	43.2557	0.20822	43.2557	0.22949
	43.2762	0.17449	43.2762	0.0021	43.2762	-0.11762	43.2762	0.22429	43.2762	0.27734	43.2762	0.04117
	43.2966	0.13279	43.2966	0.20755	43.2966	0.0776	43.2966	0.22427	43.2966	0.14122	43.2966	0.15815
	43.3171	0.12795	43.3171	0.07093	43.3171	0.17291	43.3171	0.24534	43.3171	0.02091	43.3171	0.15936
	43.3376	0.15997	43.3376	0.01856	43.3376	0.09462	43.3376	0.26643	43.3376	0.0322	43.3376	-0.03413
	43.358	0.0815	43.358	0.0978	43.358	-0.13097	43.358	0.10862	43.358	0.03298	43.358	0.01452
	43.3785	0.12936	43.3785	0.04024	43.3785	0.10668	43.3785	-0.05969	43.3785	-0.11358	43.3785	-0.11049
	43.399	0.19829	43.399	-0.18044	43.399	0.00757	43.399	0.28256	43.399	0.1241	43.399	-0.00988
	43.4194	0.08304	43.4194	0.04628	43.4194	-0.09146	43.4194	0.28273	43.4194	-0.12768	43.4194	0.04865
	43.4399	0.00992	43.4399	-0.0217	43.4399	-0.00685	43.4399	0.13031	43.4399	0.0153	43.4399	-0.16647
	43.4604	0.03155	43.4604	0.05773	43.4604	-0.02741	43.4604	0.0674	43.4604	-0.05223	43.4604	0.11318
	43.4809	-0.04679	43.4809	0.02666	43.4809	0.16789	43.4809	0.04136	43.4809	-0.09341	43.4809	-0.08083
	43.5013	-0.04089	43.5013	-0.04121	43.5013	0.12117	43.5013	0.14167	43.5013	0.01716	43.5013	-0.0906
	43.5218	0.04397	43.5218	0.03307	43.5218	0.05347	43.5218	0.2157	43.5218	-0.03541	43.5218	0.02072
	43.5423	0.13412	43.5423	0.13895	43.5423	-0.01414	43.5423	0.33713	43.5423	0.16468	43.5423	-0.05214
	43.5627	-0.00203	43.5627	0.20803	43.5627	0.02358	43.5627	-0.00983	43.5627	0.08058	43.5627	0.09609
	43.5832	-0.08552	43.5832	0.02978	43.5832	0.02981	43.5832	0.19061	43.5832	-0.11403	43.5832	-0.11882
	43.6037	-0.0164	43.6037	0.24104	43.6037	0.1519	43.6037	0.18583	43.6037	0.0335	43.6037	-0.02316
	43.6241	0.18431	43.6241	0.04708	43.6241	0.23197	43.6241	0.00213	43.6241	0.23894	43.6241	-0.08011
	43.6446	0.064	43.6446	0.27946	43.6446	0.28054	43.6446	-0.20259	43.6446	0.01808	43.6446	0.00508
	43.6651	0.25949	43.6651	0.01188	43.6651	0.2134	43.6651	0.0027	43.6651	-0.10801	43.6651	0.12188
	43.6855	0.19185	43.6855	0.1075	43.6855	0.26739	43.6855	-0.13408	43.6855	0.02907	43.6855	-0.01918
	43.706	0.10845	43.706	0.33473	43.706	0.27935	43.706	0.03443	43.706	0.13987	43.706	0.0661
	43.7265	0.21454	43.7265	0.1462	43.7265	0.01771	43.7265	-0.00228	43.7265	0.23489	43.7265	-0.05385
	43.7469	0.73118	43.7469	0.25246	43.7469	0.24562	43.7469	-0.22317	43.7469	0.06152	43.7469	-0.05271
	43.7674	1.03206	43.7674	0.10611	43.7674	0.1894	43.7674	0.13492	43.7674	0.05659	43.7674	0.23793
	43.7879	0.82769	43.7879	0.1177	43.7879	0.24378	43.7879	-0.12275	43.7879	-0.10622	43.7879	0.17597
	43.8083	0.81808	43.8083	0.18721	43.8083	0.03509	43.8083	0.10909	43.8083	0.04679	43.8083	0.07193
	43.8288	0.59797	43.8288	0.3515	43.8288	0.0949	43.8288	0.14097	43.8288	0.21561	43.8288	0.08372
	43.8493	0.49368	43.8493	0.48425	43.8493	-0.02416	43.8493	0.0413	43.8493	0.09498	43.8493	0.01659
	43.8698	0.60519	43.8698	0.25388	43.8698	0.08317	43.8698	-0.000447827	43.8698	0.06911	43.8698	-0.00314
	43.8902	1.09568	43.8902	0.30775	43.8902	-0.07258	43.8902	-0.01584	43.8902	0.20641	43.8902	0.20874
	43.9107	0.33355	43.9107	0.4985	43.9107	0.06123	43.9107	-0.06805	43.9107	0.1648	43.9107	0.25223
	43.9312	0.26093	43.9312	0.34192	43.9312	0.07407	43.9312	0.05347	43.9312	0.1811	43.9312	0.01154
	43.9516	0.18832	43.9516	0.16433	43.9516	-0.0446	43.9516	-0.01446	43.9516	0.16058	43.9516	-0.05017
	43.9721	0.29469	43.9721	0.39729	43.9721	0.09997	43.9721	0.01238	43.9721	-0.01255	43.9721	0.23551
	43.9926	0.23792	43.9926	0.37766	43.9926	0.20252	43.9926	0.13926	43.9926	0.26171	43.9926	0.15281
	44.013	0.13907	44.013	0.32123	44.013	0.1683	44.013	-0.15489	44.013	0.09915	44.013	0.18593
	44.0335	0.18234	44.0335	0.05957	44.0335	0.071	44.0335	0.16153	44.0335	0.1103	44.0335	0.21908
	44.054	0.45722	44.054	0.18215	44.054	0.13168	44.054	0.09377	44.054	0.32147	44.054	0.26805
	44.0744	0.71107	44.0744	0.24688	44.0744	0.08717	44.0744	0.10499	44.0744	0.18003	44.0744	0.15389
	44.0949	0.49126	44.0949	0.11164	44.0949	-0.08883	44.0949	0.07414	44.0949	0.29124	44.0949	0.18187
	44.1154	0.19778	44.1154	0.21328	44.1154	0.04577	44.1154	0.04858	44.1154	0.15511	44.1154	0.29936
	44.1358	0.30433	44.1358	0.01496	44.1358	0.01729	44.1358	-0.01378	44.1358	0.22426	44.1358	0.10635
	44.1563	0.35301	44.1563	0.0851	44.1563	0.03099	44.1563	-0.01296	44.1563	0.0987	44.1563	0.23968
	44.1768	0.40697	44.1768	0.04474	44.1768	-0.15522	44.1768	0.07211	44.1768	0.27316	44.1768	0.41516
	44.1973	0.57148	44.1973	0.036	44.1973	-0.03035	44.1973	0.0309	44.1973	0.08449	44.1973	0.1854
	44.2177	0.51497	44.2177	0.04835	44.2177	0.16302	44.2177	0.1634	44.2177	0.06952	44.2177	0.0083
	44.2382	0.37426	44.2382	0.0239	44.2382	0.08279	44.2382	0.03805	44.2382	0.11247	44.2382	0.49966
	44.2587	0.18621	44.2587	0.04158	44.2587	0.16579	44.2587	-0.03991	44.2587	0.30281	44.2587	0.14367
	44.2791	0.37713	44.2791	0.05404	44.2791	0.06467	44.2791	0.02427	44.2791	0.11948	44.2791	0.30351
	44.2996	0.02597	44.2996	0.11917	44.2996	0.11625	44.2996	0.18323	44.2996	0.14145	44.2996	0.36338
	44.3201	0.22746	44.3201	0.0738	44.3201	0.19949	44.3201	0.32116	44.3201	0.20027	44.3201	0.22328
	44.3405	0.11318	44.3405	-0.00837	44.3405	0.18808	44.3405	0.13807	44.3405	0.25912	44.3405	0.23058
	44.361	-0.10107	44.361	-0.07471	44.361	0.06621	44.361	0.03397	44.361	0.23905	44.361	0.32213
	44.3815	0.04259	44.3815	0.08003	44.3815	0.56022	44.3815	0.27726	44.3815	0.20847	44.3815	0.24528
	44.4019	0.08628	44.4019	0.12429	44.4019	0.28588	44.4019	0.19428	44.4019	0.15686	44.4019	0.08425
	44.4224	0.17736	44.4224	-0.08931	44.4224	0.24847	44.4224	0.31133	44.4224	0.02106	44.4224	0.35483
	44.4429	-0.08417	44.4429	0.0287	44.4429	0.39534	44.4429	0.17051	44.4429	0.08528	44.4429	0.03598
	44.4633	-0.17426	44.4633	0.07306	44.4633	0.36861	44.4633	0.31394	44.4633	0.07058	44.4633	0.02767
	44.4838	0.14093	44.4838	0.10168	44.4838	0.3367	44.4838	0.17319	44.4838	-0.00199	44.4838	0.13519
	44.5043	0.13509	44.5043	0.11453	44.5043	0.47329	44.5043	0.10616	44.5043	0.14651	44.5043	0.01116
	44.5247	0.07138	44.5247	0.13269	44.5247	0.19942	44.5247	0.04969	44.5247	0.03714	44.5247	0.02401
	44.5452	-0.13967	44.5452	0.19825	44.5452	0.32038	44.5452	0.04062	44.5452	0.13831	44.5452	-0.0947
	44.5657	-0.0507	44.5657	0.13227	44.5657	0.36773	44.5657	0.21053	44.5657	-0.10786	44.5657	-0.02161
	44.5862	-0.05119	44.5862	0.09791	44.5862	0.30463	44.5862	0.03837	44.5862	-0.13352	44.5862	-0.00638
	44.6066	-0.05165	44.6066	0.36358	44.6066	0.49424	44.6066	0.12414	44.6066	0.20399	44.6066	-0.04376
	44.6271	0.000546511	44.6271	0.1556	44.6271	0.29446	44.6271	0.04678	44.6271	0.14153	44.6271	0.11364
	44.6476	0.07382	44.6476	-0.02602	44.6476	0.08423	44.6476	0.16419	44.6476	0.03699	44.6476	0.01317
	44.668	0.21027	44.668	0.02397	44.668	0.11093	44.668	-0.06047	44.668	0.01141	44.668	-0.00306
	44.6885	0.06779	44.6885	0.10031	44.6885	0.42717	44.6885	-0.07457	44.6885	0.03849	44.6885	0.24916
	44.709	0.12008	44.709	0.15038	44.709	0.23823	44.709	-0.06232	44.709	0.12348	44.709	0.10142
	44.7294	0.24607	44.7294	0.20574	44.7294	0.24938	44.7294	0.00259	44.7294	0.05587	44.7294	-0.06209
	44.7499	-0.06476	44.7499	0.02956	44.7499	0.18691	44.7499	0.16754	44.7499	0.04091	44.7499	0.0797
	44.7704	0.27181	44.7704	0.05868	44.7704	0.17716	44.7704	0.10094	44.7704	0.24702	44.7704	0.04784
	44.7908	0.12945	44.7908	-0.02269	44.7908	0.03064	44.7908	0.03964	44.7908	0.05842	44.7908	0.01601
	44.8113	0.19238	44.8113	0.07492	44.8113	0.09999	44.8113	-0.17426	44.8113	0.00669	44.8113	0.02105
	44.8318	0.19743	44.8318	0.19889	44.8318	0.001	44.8318	0.16976	44.8318	0.12866	44.8318	0.13665
	44.8522	0.18672	44.8522	0.17026	44.8522	0.0863	44.8522	0.02435	44.8522	0.2296	44.8522	0.03123
	44.8727	0.07603	44.8727	0.10483	44.8727	-0.03358	44.8727	0.06318	44.8727	-0.01681	44.8727	0.21005
	44.8932	-0.01359	44.8932	0.25522	44.8932	-0.000754395	44.8932	0.05467	44.8932	0.03681	44.8932	0.07311
	44.9136	0.11261	44.9136	0.34775	44.9136	0.01636	44.9136	-0.04327	44.9136	-0.0885	44.9136	0.01515
	44.9341	0.0441	44.9341	0.32453	44.9341	0.11777	44.9341	0.06934	44.9341	0.14937	44.9341	-0.13225
	44.9546	-0.03492	44.9546	0.26976	44.9546	0.14557	44.9546	0.03988	44.9546	-0.07063	44.9546	0.09932
	44.9751	0.03871	44.9751	0.23083	44.9751	0.15766	44.9751	0.02625	44.9751	-0.01693	44.9751	0.0204
	44.9955	-0.08763	44.9955	0.21824	44.9955	0.19614	44.9955	0.06001	44.9955	0.2368	44.9955	-0.03217
	45.016	0.02289	45.016	0.21096	45.016	0.17155	45.016	-0.0904	45.016	-0.04103	45.016	0.25213
[truncated: 252 more rows]

## Sheet: Source Data Fig. 3f
Source Data Fig. 3f
		0 h		48 h		96 h		144 h		216 h		280 h
[truncated: 2,941 more rows]

## Sheet: Source Data Fig. 5a
Source Data Fig. 5a
[truncated: 16,187 more rows]

## Sheet: Sourcd Data Supp Fig 2a
Supplementary Figure 2
[truncated: 1,870 more rows]

[truncated: 4 more sheets: Sourcd Data Supp Fig 2b, Sourcd Data Supp Fig 2c, Sourcd Data Supp Fig 2d, Sourcd Data Supp Fig. 3a 3b  3C]
